# Supplementary material for: Tuning of ion-release capability from bio-ceramic-polymer composites for enhancing cellular activity
Source: R Soc Open Sci. 2019 Sep 11;6(9):190612. doi: 10.1098/rsos.190612 (PMC6774980; doi:10.1098/rsos.190612)
Supplement: The raw data of each figure [file rsos190612supp1.xlsx]

## Sheet: Fig1b
2θ	Intensity
10.031	1296
10.064	1384
10.098	1348
10.131	1283
10.164	1395
10.198	1400
10.231	1361
10.265	1264
10.298	1385
10.332	1302
10.365	1299
10.398	1379
10.432	1323
10.465	1314
10.499	1329
10.532	1331
10.565	1260
10.599	1316
10.632	1366
10.666	1283
10.699	1355
10.733	1295
10.766	1265
10.799	1281
10.833	1197
10.866	1270
10.9	1264
10.933	1299
10.967	1268
11	1241
11.033	1347
11.067	1256
11.1	1250
11.134	1295
11.167	1290
11.201	1263
11.234	1266
11.267	1290
11.301	1242
11.334	1315
11.368	1341
11.401	1293
11.434	1271
11.468	1223
11.501	1255
11.535	1277
11.568	1260
11.602	1211
11.635	1215
11.668	1222
11.702	1298
11.735	1206
11.769	1189
11.802	1163
11.836	1264
11.869	1193
11.902	1155
11.936	1221
11.969	1257
12.003	1185
12.036	1175
12.069	1195
12.103	1296
12.136	1157
12.17	1155
12.203	1256
12.237	1213
12.27	1179
12.303	1204
12.337	1170
12.37	1236
12.404	1225
12.437	1193
12.471	1252
12.504	1187
12.537	1215
12.571	1194
12.604	1204
12.638	1175
12.671	1162
12.705	1227
12.738	1160
12.771	1227
12.805	1185
12.838	1197
12.872	1202
12.905	1192
12.938	1167
12.972	1174
13.005	1224
13.039	1161
13.072	1173
13.106	1225
13.139	1212
13.172	1181
13.206	1166
13.239	1117
13.273	1199
13.306	1181
13.34	1127
13.373	1130
13.406	1173
13.44	1224
13.473	1228
13.507	1198
13.54	1141
13.574	1234
13.607	1214
13.64	1136
13.674	1107
13.707	1117
13.741	1163
13.774	1155
13.807	1188
13.841	1171
13.874	1173
13.908	1206
13.941	1210
13.975	1113
14.008	1257
14.041	1250
14.075	1131
14.108	1141
14.142	1207
14.175	1214
14.209	1173
14.242	1187
14.275	1149
14.309	1112
14.342	1190
14.376	1108
14.409	1152
14.442	1163
14.476	1177
14.509	1154
14.543	1182
14.576	1155
14.61	1198
14.643	1199
14.676	1162
14.71	1150
14.743	1165
14.777	1162
14.81	1222
14.844	1160
14.877	1149
14.91	1162
14.944	1158
14.977	1188
15.011	1167
15.044	1142
15.078	1167
15.111	1129
15.144	1086
15.178	1177
15.211	1148
15.245	1206
15.278	1179
15.311	1181
15.345	1160
15.378	1092
15.412	1196
15.445	1228
15.479	1223
15.512	1180
15.545	1139
15.579	1217
15.612	1258
15.646	1177
15.679	1255
15.713	1174
15.746	1168
15.779	1179
15.813	1158
15.846	1133
15.88	1127
15.913	1143
15.947	1175
15.98	1185
16.013	1203
16.047	1196
16.08	1144
16.114	1190
16.147	1236
16.18	1235
16.214	1295
16.247	1173
16.281	1261
16.314	1231
16.348	1207
16.381	1254
16.414	1199
16.448	1243
16.481	1173
16.515	1184
16.548	1189
16.582	1198
16.615	1301
16.648	1186
16.682	1252
16.715	1267
16.749	1216
16.782	1220
16.815	1264
16.849	1221
16.882	1268
16.916	1212
16.949	1264
16.983	1216
17.016	1256
17.049	1314
17.083	1263
17.116	1268
17.15	1255
17.183	1289
17.217	1251
17.25	1274
17.283	1356
17.317	1277
17.35	1262
17.384	1320
17.417	1271
17.451	1269
17.484	1292
17.517	1249
17.551	1257
17.584	1275
17.618	1288
17.651	1323
17.684	1257
17.718	1299
17.751	1345
17.785	1279
17.818	1235
17.852	1326
17.885	1324
17.918	1335
17.952	1352
17.985	1320
18.019	1458
18.052	1355
18.086	1371
18.119	1319
18.152	1295
18.186	1369
18.219	1325
18.253	1356
18.286	1319
18.319	1442
18.353	1353
18.386	1358
18.42	1332
18.453	1479
18.487	1418
18.52	1356
18.553	1464
18.587	1409
18.62	1415
18.654	1386
18.687	1413
18.721	1370
18.754	1433
18.787	1468
18.821	1428
18.854	1402
18.888	1404
18.921	1475
18.955	1428
18.988	1446
19.021	1433
19.055	1469
19.088	1424
19.122	1502
19.155	1438
19.188	1519
19.222	1453
19.255	1439
19.289	1534
19.322	1433
19.356	1484
19.389	1587
19.422	1499
19.456	1448
19.489	1562
19.523	1554
19.556	1506
19.59	1504
19.623	1494
19.656	1527
19.69	1533
19.723	1561
19.757	1595
19.79	1526
19.824	1544
19.857	1561
19.89	1582
19.924	1567
19.957	1588
19.991	1505
20.024	1598
20.057	1603
20.091	1528
20.124	1502
20.158	1541
20.191	1546
20.225	1544
20.258	1630
20.291	1547
20.325	1548
20.358	1590
20.392	1579
20.425	1632
20.459	1588
20.492	1547
20.525	1565
20.559	1511
20.592	1566
20.626	1590
20.659	1562
20.693	1553
20.726	1545
20.759	1554
20.793	1615
20.826	1481
20.86	1631
20.893	1622
20.926	1474
20.96	1610
20.993	1572
21.027	1539
21.06	1560
21.094	1551
21.127	1511
21.16	1626
21.194	1564
21.227	1586
21.261	1512
21.294	1542
21.328	1515
21.361	1526
21.394	1554
21.428	1535
21.461	1535
21.495	1504
21.528	1574
21.561	1502
21.595	1520
21.628	1574
21.662	1562
21.695	1593
21.729	1546
21.762	1521
21.795	1484
21.829	1494
21.862	1472
21.896	1544
21.929	1532
21.963	1509
21.996	1450
22.029	1497
22.063	1585
22.096	1456
22.13	1502
22.163	1483
22.197	1463
22.23	1515
22.263	1470
22.297	1520
22.33	1506
22.364	1450
22.397	1465
22.43	1410
22.464	1444
22.497	1448
22.531	1411
22.564	1486
22.598	1439
22.631	1512
22.664	1429
22.698	1482
22.731	1484
22.765	1470
22.798	1558
22.832	1467
22.865	1483
22.898	1440
22.932	1415
22.965	1456
22.999	1440
23.032	1391
23.066	1461
23.099	1406
23.132	1480
23.166	1441
23.199	1485
23.233	1389
23.266	1419
23.299	1466
23.333	1480
23.366	1410
23.4	1385
23.433	1448
23.467	1359
23.5	1448
23.533	1494
23.567	1520
23.6	1380
23.634	1412
23.667	1426
23.701	1398
23.734	1460
23.767	1404
23.801	1480
23.834	1434
23.868	1393
23.901	1426
23.934	1396
23.968	1416
24.001	1377
24.035	1431
24.068	1398
24.102	1425
24.135	1404
24.168	1411
24.202	1386
24.235	1451
24.269	1334
24.302	1459
24.336	1390
24.369	1444
24.402	1444
24.436	1397
24.469	1383
24.503	1400
24.536	1423
24.57	1372
24.603	1366
24.636	1349
24.67	1328
24.703	1402
24.737	1499
24.77	1388
24.803	1301
24.837	1358
24.87	1344
24.904	1363
24.937	1365
24.971	1409
25.004	1356
25.037	1359
25.071	1417
25.104	1404
25.138	1344
25.171	1362
25.205	1374
25.238	1413
25.271	1440
25.305	1378
25.338	1331
25.372	1382
25.405	1279
25.439	1379
25.472	1456
25.505	1407
25.539	1415
25.572	1405
25.606	1401
25.639	1383
25.672	1342
25.706	1453
25.739	1390
25.773	1444
25.806	1405
25.84	1392
25.873	1362
25.906	1443
25.94	1414
25.973	1427
26.007	1423
26.04	1406
26.074	1405
26.107	1402
26.14	1429
26.174	1399
26.207	1441
26.241	1375
26.274	1374
26.307	1393
26.341	1357
26.374	1459
26.408	1465
26.441	1420
26.475	1400
26.508	1440
26.541	1418
26.575	1468
26.608	1416
26.642	1466
26.675	1431
26.709	1463
26.742	1402
26.775	1427
26.809	1364
26.842	1450
26.876	1377
26.909	1440
26.943	1499
26.976	1434
27.009	1498
27.043	1515
27.076	1459
27.11	1445
27.143	1499
27.176	1473
27.21	1451
27.243	1502
27.277	1518
27.31	1457
27.344	1414
27.377	1473
27.41	1427
27.444	1517
27.477	1442
27.511	1533
27.544	1466
27.578	1434
27.611	1496
27.644	1477
27.678	1537
27.711	1510
27.745	1471
27.778	1505
27.812	1512
27.845	1448
27.878	1580
27.912	1589
27.945	1556
27.979	1537
28.012	1527
28.045	1511
28.079	1511
28.112	1568
28.146	1500
28.179	1510
28.213	1545
28.246	1559
28.279	1573
28.313	1547
28.346	1573
28.38	1607
28.413	1631
28.447	1632
28.48	1577
28.513	1645
28.547	1628
28.58	1541
28.614	1612
28.647	1567
28.68	1567
28.714	1604
28.747	1529
28.781	1623
28.814	1664
28.848	1648
28.881	1606
28.914	1571
28.948	1529
28.981	1587
29.015	1659
29.048	1673
29.082	1594
29.115	1634
29.148	1605
29.182	1694
29.215	1681
29.249	1609
29.282	1681
29.316	1676
29.349	1699
29.382	1698
29.416	1660
29.449	1690
29.483	1673
29.516	1712
29.549	1682
29.583	1708
29.616	1695
29.65	1677
29.683	1725
29.717	1715
29.75	1720
29.783	1696
29.817	1802
29.85	1734
29.884	1681
29.917	1696
29.951	1622
29.984	1788
30.017	1690
30.051	1811
30.084	1715
30.118	1852
30.151	1708
30.185	1800
30.218	1822
30.251	1767
30.285	1717
30.318	1776
30.352	1712
30.385	1767
30.418	1754
30.452	1736
30.485	1874
30.519	1764
30.552	1771
30.586	1729
30.619	1819
30.652	1887
30.686	1824
30.719	1823
30.753	1837
30.786	1781
30.82	1832
30.853	1817
30.886	1852
30.92	1857
30.953	1810
30.987	1831
31.02	1857
31.053	1915
31.087	1934
31.12	1853
31.154	1806
31.187	1864
31.221	1839
31.254	1837
31.287	1896
31.321	1908
31.354	1888
31.388	1883
31.421	1885
31.455	1937
31.488	1854
31.521	1892
31.555	1793
31.588	1986
31.622	1991
31.655	1915
31.689	1998
31.722	1926
31.755	1893
31.789	1927
31.822	1970
31.856	1964
31.889	1957
31.922	1930
31.956	2005
31.989	1904
32.023	1973
32.056	2015
32.09	1888
32.123	1920
32.156	1949
32.19	1966
32.223	1968
32.257	1943
32.29	1922
32.324	1954
32.357	2050
32.39	2002
32.424	1924
32.457	1955
32.491	1860
32.524	1985
32.558	1983
32.591	1975
32.624	1952
32.658	1984
32.691	2026
32.725	1939
32.758	1910
32.791	2056
32.825	2005
32.858	2032
32.892	1941
32.925	1985
32.959	1958
32.992	1956
33.025	1965
33.059	1910
33.092	1969
33.126	1995
33.159	1927
33.193	1921
33.226	1970
33.259	1967
33.293	1985
33.326	1954
33.36	1889
33.393	1985
33.426	1938
33.46	2009
33.493	1914
33.527	1958
33.56	1968
33.594	1858
33.627	1957
33.66	1894
33.694	2003
33.727	1961
33.761	2018
33.794	1947
33.828	1932
33.861	1872
33.894	1927
33.928	1864
33.961	1879
33.995	1870
34.028	1862
34.062	1913
34.095	1902
34.128	1899
34.162	1773
34.195	1819
34.229	1861
34.262	1805
34.295	1877
34.329	1878
34.362	1778
34.396	1845
34.429	1863
34.463	1761
34.496	1790
34.529	1827
34.563	1834
34.596	1749
34.63	1803
34.663	1755
34.697	1661
34.73	1772
34.763	1736
34.797	1758
34.83	1722
34.864	1790
34.897	1779
34.931	1724
34.964	1755
34.997	1762
35.031	1691
35.064	1644
35.098	1650
35.131	1717
35.164	1687
35.198	1664
35.231	1660
35.265	1696
35.298	1717
35.332	1635
35.365	1617
35.398	1566
35.432	1606
35.465	1631
35.499	1677
35.532	1585
35.566	1541
35.599	1551
35.632	1551
35.666	1510
35.699	1585
35.733	1451
35.766	1444
35.799	1627
35.833	1618
35.866	1510
35.9	1567
35.933	1490
35.967	1485
36	1510
36.033	1500
36.067	1460
36.1	1470
36.134	1395
36.167	1466
36.201	1469
36.234	1501
36.267	1415
36.301	1380
36.334	1385
36.368	1409
36.401	1399
36.435	1422
36.468	1370
36.501	1405
36.535	1365
36.568	1405
36.602	1377
36.635	1361
36.668	1360
36.702	1351
36.735	1325
36.769	1304
36.802	1290
36.836	1288
36.869	1260
36.902	1329
36.936	1263
36.969	1319
37.003	1248
37.036	1279
37.07	1247
37.103	1266
37.136	1226
37.17	1248
37.203	1281
37.237	1204
37.27	1217
37.304	1330
37.337	1299
37.37	1234
37.404	1208
37.437	1202
37.471	1203
37.504	1235
37.537	1244
37.571	1198
37.604	1184
37.638	1175
37.671	1234
37.705	1262
37.738	1231
37.771	1150
37.805	1224
37.838	1172
37.872	1141
37.905	1206
37.939	1171
37.972	1175
38.005	1122
38.039	1145
38.072	1147
38.106	1212
38.139	1192
38.172	1128
38.206	1123
38.239	1085
38.273	1176
38.306	1116
38.34	1142
38.373	1123
38.406	1139
38.44	1080
38.473	1107
38.507	1227
38.54	1128
38.574	1090
38.607	1101
38.64	1134
38.674	1148
38.707	1149
38.741	1126
38.774	1100
38.808	1125
38.841	1084
38.874	1104
38.908	1118
38.941	1076
38.975	1095
39.008	1118
39.041	1168
39.075	1067
39.108	1118
39.142	1080
39.175	1021
39.209	1038
39.242	1070
39.275	1066
39.309	1087
39.342	1080
39.376	1068
39.409	1062
39.443	1084
39.476	1057
39.509	1074
39.543	1067
39.576	1077
39.61	1061
39.643	1047
39.677	1019
39.71	1075
39.743	1075
39.777	1114
39.81	1082
39.844	1126
39.877	1033
39.91	1053
39.944	1067
39.977	1047
40.011	1061
40.044	1026
40.078	1006
40.111	1073
40.144	1087
40.178	1079
40.211	1041
40.245	1038
40.278	1008
40.312	1005
40.345	1006
40.378	1001
40.412	1049
40.445	1044
40.479	1047
40.512	1064
40.545	1019
40.579	1039
40.612	1052
40.646	946
40.679	1038
40.713	1046
40.746	1026
40.779	1019
40.813	956
40.846	1046
40.88	994
40.913	1034
40.947	1003
40.98	972
41.013	973
41.047	1008
41.08	958
41.114	970
41.147	1049
41.181	996
41.214	981
41.247	1014
41.281	1025
41.314	966
41.348	997
41.381	1034
41.414	1011
41.448	979
41.481	1068
41.515	953
41.548	1001
41.582	992
41.615	1013
41.648	957
41.682	989
41.715	985
41.749	973
41.782	957
41.816	919
41.849	958
41.882	959
41.916	1032
41.949	992
41.983	997
42.016	946
42.05	1043
42.083	940
42.116	950
42.15	899
42.183	1016
42.217	945
42.25	914
42.283	921
42.317	928
42.35	970
42.384	904
42.417	982
42.451	969
42.484	956
42.517	941
42.551	942
42.584	942
42.618	932
42.651	892
42.685	948
42.718	955
42.751	912
42.785	921
42.818	918
42.852	949
42.885	958
42.918	914
42.952	923
42.985	951
43.019	883
43.052	931
43.086	960
43.119	926
43.152	903
43.186	933
43.219	924
43.253	918
43.286	910
43.32	946
43.353	956
43.386	879
43.42	962
43.453	915
43.487	894
43.52	891
43.554	897
43.587	862
43.62	912
43.654	899
43.687	904
43.721	897
43.754	854
43.787	914
43.821	874
43.854	882
43.888	848
43.921	921
43.955	943
43.988	937
44.021	905
44.055	919
44.088	917
44.122	855
44.155	855
44.189	857
44.222	912
44.255	843
44.289	902
44.322	919
44.356	859
44.389	872
44.423	831
44.456	844
44.489	868
44.523	911
44.556	890
44.59	912
44.623	874
44.656	846
44.69	874
44.723	850
44.757	914
44.79	842
44.824	824
44.857	875
44.89	835
44.924	885
44.957	832
44.991	813
45.024	841
45.058	890
45.091	847
45.124	856
45.158	879
45.191	873
45.225	806
45.258	822
45.291	823
45.325	815
45.358	870
45.392	836
45.425	814
45.459	846
45.492	807
45.525	850
45.559	846
45.592	841
45.626	857
45.659	829
45.693	816
45.726	833
45.759	835
45.793	829
45.826	864
45.86	774
45.893	867
45.927	830
45.96	779
45.993	814
46.027	834
46.06	844
46.094	789
46.127	782
46.16	804
46.194	828
46.227	827
46.261	799
46.294	790
46.328	818
46.361	857
46.394	792
46.428	824
46.461	802
46.495	800
46.528	792
46.562	831
46.595	823
46.628	796
46.662	837
46.695	800
46.729	810
46.762	820
46.796	796
46.829	766
46.862	804
46.896	786
46.929	773
46.963	810
46.996	810
47.029	825
47.063	807
47.096	764
47.13	810
47.163	773
47.197	792
47.23	793
47.263	802
47.297	806
47.33	759
47.364	777
47.397	802
47.431	803
47.464	791
47.497	799
47.531	824
47.564	850
47.598	849
47.631	756
47.664	799
47.698	760
47.731	810
47.765	748
47.798	819
47.832	782
47.865	795
47.898	797
47.932	776
47.965	833
47.999	789
48.032	793
48.066	736
48.099	805
48.132	796
48.166	764
48.199	791
48.233	821
48.266	791
48.3	765
48.333	806
48.366	769
48.4	760
48.433	786
48.467	774
48.5	772
48.533	792
48.567	801
48.6	792
48.634	792
48.667	772
48.701	795
48.734	805
48.767	760
48.801	773
48.834	775
48.868	786
48.901	813
48.935	718
48.968	754
49.001	735
49.035	740
49.068	733
49.102	754
49.135	752
49.169	802
49.202	832
49.235	732
49.269	756
49.302	755
49.336	784
49.369	729
49.402	734
49.436	751
49.469	787
49.503	794
49.536	707
49.57	741
49.603	748
49.636	759
49.67	734
49.703	773
49.737	720
49.77	732
49.804	767
49.837	773
49.87	746
49.904	756
49.937	729
49.971	749
50.004	740
50.037	772
50.071	775
50.104	737
50.138	790
50.171	786
50.205	777
50.238	768
50.271	779
50.305	738
50.338	777
50.372	760
50.405	742
50.439	711
50.472	695
50.505	773
50.539	783
50.572	711
50.606	761
50.639	735
50.673	761
50.706	691
50.739	715
50.773	777
50.806	750
50.84	753
50.873	764
50.906	789
50.94	786
50.973	781
51.007	766
51.04	775
51.074	757
51.107	726
51.14	770
51.174	784
51.207	732
51.241	735
51.274	721
51.308	760
51.341	760
51.374	743
51.408	728
51.441	708
51.475	719
51.508	737
51.542	753
51.575	752
51.608	730
51.642	750
51.675	742
51.709	754
51.742	764
51.775	790
51.809	748
51.842	816
51.876	736
51.909	780
51.943	718
51.976	715
52.009	806
52.043	769
52.076	749
52.11	710
52.143	754
52.177	732
52.21	752
52.243	743
52.277	746
52.31	757
52.344	730
52.377	739
52.41	718
52.444	671
52.477	748
52.511	736
52.544	799
52.578	775
52.611	727
52.644	746
52.678	718
52.711	777
52.745	714
52.778	762
52.812	760
52.845	719
52.878	679
52.912	702
52.945	764
52.979	738
53.012	746
53.046	736
53.079	799
53.112	751
53.146	749
53.179	692
53.213	751
53.246	727
53.279	782
53.313	750
53.346	770
53.38	779
53.413	770
53.447	748
53.48	736
53.513	764
53.547	759
53.58	786
53.614	748
53.647	750
53.681	809
53.714	735
53.747	753
53.781	725
53.814	659
53.848	727
53.881	780
53.915	742
53.948	765
53.981	729
54.015	750
54.048	726
54.082	685
54.115	774
54.148	736
54.182	742
54.215	701
54.249	732
54.282	729
54.316	772
54.349	746
54.382	742
54.416	746
54.449	791
54.483	755
54.516	727
54.55	747
54.583	757
54.616	688
54.65	768
54.683	780
54.717	714
54.75	735
54.783	762
54.817	740
54.85	725
54.884	770
54.917	735
54.951	797
54.984	759
55.017	707
55.051	760
55.084	719
55.118	741
55.151	756
55.185	773
55.218	759
55.251	754
55.285	762
55.318	783
55.352	772
55.385	749
55.419	773
55.452	790
55.485	747
55.519	719
55.552	780
55.586	766
55.619	734
55.652	762
55.686	706
55.719	797
55.753	741
55.786	754
55.82	747
55.853	752
55.886	697
55.92	760
55.953	740
55.987	784
56.02	755
56.054	748
56.087	710
56.12	743
56.154	784
56.187	794
56.221	757
56.254	659
56.288	854
56.321	752
56.354	709
56.388	759
56.421	770
56.455	760
56.488	766
56.521	774
56.555	737
56.588	764
56.622	780
56.655	730
56.689	768
56.722	734
56.755	749
56.789	776
56.822	795
56.856	775
56.889	786
56.923	763
56.956	768
56.989	696
57.023	796
57.056	774
57.09	792
57.123	732
57.156	750
57.19	806
57.223	756
57.257	786
57.29	789
57.324	763
57.357	739
57.39	766
57.424	755
57.457	790
57.491	803
57.524	788
57.558	775
57.591	799
57.624	789
57.658	773
57.691	787
57.725	791
57.758	748
57.792	773
57.825	780
57.858	800
57.892	757
57.925	783
57.959	766
57.992	769
58.025	770
58.059	790
58.092	736
58.126	840
58.159	792
58.193	754
58.226	834
58.259	783
58.293	777
58.326	787
58.36	788
58.393	784
58.427	729
58.46	752
58.493	709
58.527	776
58.56	787
58.594	784
58.627	799
58.661	760
58.694	766
58.727	752
58.761	765
58.794	789
58.828	741
58.861	819
58.894	782
58.928	841
58.961	818
58.995	742
59.028	767
59.062	789
59.095	821
59.128	809
59.162	776
59.195	779
59.229	810
59.262	814
59.296	865
59.329	766
59.362	838
59.396	788
59.429	730
59.463	742
59.496	754
59.529	807
59.563	791
59.596	759
59.63	825
59.663	794
59.697	730
59.73	825
59.763	803
59.797	789
59.83	840
59.864	779
59.897	775
59.931	790
59.964	845
59.997	787
60.031	790
60.064	817
60.098	769
60.131	858
60.165	814
60.198	761
60.231	830
60.265	774
60.298	810
60.332	793
60.365	786
60.398	769
60.432	823
60.465	766
60.499	818
60.532	815
60.566	783
60.599	756
60.632	780
60.666	773
60.699	824
60.733	807
60.766	774
60.8	781
60.833	757
60.866	790
60.9	781
60.933	766
60.967	801

## Sheet: Fig3a
cm-1	Raman intensity
330.85	298.25
330.95	298.38
331.05	298.51
331.15	298.64
331.25	298.78
331.35	298.91
331.45	299.06
331.55	299.2
331.65	299.36
331.75	299.52
331.85	299.69
331.95	299.86
332.05	300.05
332.15	300.24
332.25	300.45
332.35	300.65
332.45	300.86
332.55	301.06
332.65	301.26
332.75	301.45
332.85	301.63
332.95	301.8
333.05	301.94
333.15	302.07
333.25	302.18
333.35	302.26
333.45	302.32
333.55	302.35
333.65	302.36
333.75	302.34
333.85	302.31
333.95	302.25
334.05	302.17
334.15	302.06
334.25	301.93
334.35	301.79
334.45	301.61
334.55	301.43
334.65	301.22
334.75	301.01
334.85	300.79
334.95	300.58
335.05	300.36
335.15	300.15
335.25	299.96
335.35	299.78
335.45	299.62
335.55	299.49
335.65	299.39
335.75	299.32
335.85	299.27
335.95	299.26
336.05	299.27
336.15	299.3
336.25	299.37
336.35	299.46
336.45	299.57
336.55	299.71
336.65	299.88
336.75	300.06
336.85	300.27
336.95	300.49
337.05	300.72
337.15	300.94
337.25	301.16
337.35	301.35
337.45	301.52
337.55	301.65
337.65	301.75
337.75	301.79
337.85	301.77
337.95	301.7
338.05	301.55
338.15	301.36
338.25	301.13
338.35	300.86
338.45	300.58
338.55	300.3
338.65	300.01
338.75	299.75
338.85	299.5
338.95	299.3
339.05	299.14
339.15	299.04
339.25	298.99
339.35	298.99
339.45	299.02
339.55	299.07
339.65	299.13
339.75	299.2
339.85	299.26
339.95	299.3
340.05	299.32
340.15	299.3
340.25	299.24
340.35	299.12
340.45	298.97
340.55	298.79
340.65	298.58
340.75	298.37
340.85	298.17
340.95	297.98
341.05	297.82
341.15	297.69
341.25	297.61
341.35	297.6
341.45	297.66
341.55	297.79
341.65	297.98
341.75	298.23
341.85	298.51
341.95	298.82
342.05	299.14
342.15	299.46
342.25	299.78
342.35	300.08
342.45	300.35
342.55	300.57
342.65	300.74
342.75	300.85
342.85	300.91
342.95	300.93
343.05	300.92
343.15	300.87
343.25	300.8
343.35	300.7
343.45	300.6
343.55	300.48
343.65	300.36
343.75	300.25
343.85	300.15
343.95	300.05
344.05	299.97
344.15	299.9
344.25	299.84
344.35	299.79
344.45	299.75
344.55	299.73
344.65	299.71
344.75	299.71
344.85	299.73
344.95	299.76
345.05	299.8
345.15	299.86
345.25	299.92
345.35	299.98
345.45	300.05
345.55	300.12
345.65	300.19
345.75	300.25
345.85	300.3
345.95	300.34
346.05	300.37
346.15	300.38
346.25	300.37
346.35	300.35
346.45	300.31
346.55	300.27
346.65	300.22
346.75	300.16
346.85	300.1
346.95	300.04
347.05	299.98
347.15	299.93
347.25	299.88
347.35	299.84
347.45	299.81
347.55	299.79
347.65	299.77
347.75	299.75
347.85	299.73
347.95	299.71
348.05	299.68
348.15	299.65
348.25	299.61
348.35	299.55
348.45	299.49
348.55	299.41
348.65	299.32
348.75	299.23
348.85	299.13
348.95	299.04
349.05	298.95
349.15	298.87
349.25	298.8
349.35	298.76
349.45	298.73
349.55	298.74
349.65	298.77
349.75	298.83
349.85	298.92
349.95	299.02
350.05	299.14
350.15	299.28
350.25	299.41
350.35	299.55
350.45	299.68
350.55	299.8
350.65	299.9
350.75	299.98
350.85	300.04
350.95	300.07
351.05	300.09
351.15	300.08
351.25	300.07
351.35	300.05
351.45	300.02
351.55	300
351.65	299.98
351.75	299.97
351.85	299.98
351.95	300
352.05	300.04
352.15	300.1
352.25	300.18
352.35	300.26
352.45	300.34
352.55	300.42
352.65	300.49
352.75	300.56
352.85	300.61
352.95	300.64
353.05	300.64
353.15	300.61
353.25	300.56
353.35	300.48
353.45	300.38
353.55	300.26
353.65	300.14
353.75	300.01
353.85	299.88
353.95	299.77
354.05	299.66
354.15	299.58
354.25	299.52
354.35	299.48
354.45	299.48
354.55	299.5
354.65	299.55
354.75	299.61
354.85	299.69
354.95	299.79
355.05	299.9
355.15	300.01
355.25	300.13
355.35	300.25
355.45	300.37
355.55	300.49
355.65	300.59
355.75	300.69
355.85	300.78
355.95	300.85
356.05	300.9
356.15	300.94
356.25	300.95
356.35	300.93
356.45	300.89
356.55	300.82
356.65	300.72
356.75	300.58
356.85	300.42
356.95	300.24
357.05	300.05
357.15	299.86
357.25	299.67
357.35	299.48
357.45	299.32
357.55	299.18
357.65	299.08
357.75	299.01
357.85	298.99
357.95	299.02
358.05	299.08
358.15	299.17
358.25	299.28
358.35	299.4
358.45	299.52
358.55	299.64
358.65	299.74
358.75	299.82
358.85	299.87
358.95	299.88
359.05	299.84
359.15	299.76
359.25	299.65
359.35	299.5
359.45	299.34
359.55	299.15
359.65	298.96
359.75	298.77
359.85	298.58
359.95	298.4
360.05	298.24
360.15	298.1
360.25	297.98
360.35	297.9
360.45	297.84
360.55	297.8
360.65	297.78
360.75	297.78
360.85	297.8
360.95	297.82
361.05	297.86
361.15	297.91
361.25	297.97
361.35	298.04
361.45	298.1
361.55	298.17
361.65	298.24
361.75	298.31
361.85	298.37
361.95	298.43
362.05	298.49
362.15	298.54
362.25	298.58
362.35	298.61
362.45	298.62
362.55	298.63
362.65	298.62
362.75	298.6
362.85	298.57
362.95	298.53
363.05	298.49
363.15	298.43
363.25	298.37
363.35	298.31
363.45	298.25
363.55	298.18
363.65	298.11
363.75	298.04
363.85	297.98
363.95	297.92
364.05	297.86
364.15	297.8
364.25	297.75
364.35	297.71
364.45	297.67
364.55	297.65
364.65	297.63
364.75	297.62
364.85	297.63
364.95	297.65
365.05	297.67
365.15	297.7
365.25	297.74
365.35	297.77
365.45	297.81
365.55	297.84
365.65	297.87
365.75	297.88
365.85	297.89
365.95	297.88
366.05	297.85
366.15	297.81
366.25	297.77
366.35	297.71
366.45	297.65
366.55	297.59
366.65	297.53
366.75	297.47
366.85	297.43
366.95	297.39
367.05	297.38
367.15	297.38
367.25	297.4
367.35	297.44
367.45	297.49
367.55	297.56
367.65	297.64
367.75	297.73
367.85	297.82
367.95	297.92
368.05	298.02
368.15	298.11
368.25	298.21
368.35	298.3
368.45	298.37
368.55	298.44
368.65	298.5
368.75	298.54
368.85	298.56
368.95	298.56
369.05	298.53
369.15	298.48
369.25	298.4
369.35	298.29
369.45	298.15
369.55	297.97
369.65	297.76
369.75	297.53
369.85	297.28
369.95	297.03
370.05	296.78
370.15	296.54
370.25	296.31
370.35	296.11
370.45	295.95
370.55	295.82
370.65	295.74
370.75	295.71
370.85	295.73
370.95	295.79
371.05	295.88
371.15	296.01
371.25	296.16
371.35	296.32
371.45	296.5
371.55	296.69
371.65	296.87
371.75	297.05
371.85	297.21
371.95	297.37
372.05	297.51
372.15	297.63
372.25	297.74
372.35	297.83
372.45	297.92
372.55	297.99
372.65	298.04
372.75	298.08
372.85	298.11
372.95	298.12
373.05	298.13
373.15	298.11
373.25	298.09
373.35	298.05
373.45	298
373.55	297.94
373.65	297.87
373.75	297.79
373.85	297.69
373.95	297.58
374.05	297.47
374.15	297.34
374.25	297.21
374.35	297.07
374.45	296.92
374.55	296.77
374.65	296.63
374.75	296.48
374.85	296.35
374.95	296.22
375.05	296.1
375.15	296
375.25	295.91
375.35	295.83
375.45	295.78
375.55	295.75
375.65	295.73
375.75	295.73
375.85	295.75
375.95	295.78
376.05	295.82
376.15	295.88
376.25	295.95
376.35	296.03
376.45	296.12
376.55	296.22
376.65	296.33
376.75	296.45
376.85	296.56
376.95	296.68
377.05	296.79
377.15	296.9
377.25	297
377.35	297.09
377.45	297.16
377.55	297.22
377.65	297.26
377.75	297.28
377.85	297.28
377.95	297.27
378.05	297.26
378.15	297.23
378.25	297.2
378.35	297.17
378.45	297.14
378.55	297.12
378.65	297.12
378.75	297.12
378.85	297.14
378.95	297.18
379.05	297.23
379.15	297.3
379.25	297.37
379.35	297.46
379.45	297.56
379.55	297.66
379.65	297.77
379.75	297.89
379.85	298.01
379.95	298.13
380.05	298.25
380.15	298.36
380.25	298.46
380.35	298.55
380.45	298.62
380.55	298.67
380.65	298.69
380.75	298.67
380.85	298.61
380.95	298.52
381.05	298.37
381.15	298.17
381.25	297.92
381.35	297.62
381.45	297.31
381.55	296.98
381.65	296.65
381.75	296.33
381.85	296.04
381.95	295.79
382.05	295.58
382.15	295.44
382.25	295.38
382.35	295.4
382.45	295.51
382.55	295.68
382.65	295.91
382.75	296.19
382.85	296.5
382.95	296.82
383.05	297.15
383.15	297.48
383.25	297.78
383.35	298.05
383.45	298.27
383.55	298.44
383.65	298.56
383.75	298.64
383.85	298.68
383.95	298.68
384.05	298.66
384.15	298.62
384.25	298.57
384.35	298.51
384.45	298.45
384.55	298.4
384.65	298.36
384.75	298.33
384.85	298.3
384.95	298.29
385.05	298.27
385.15	298.26
385.25	298.23
385.35	298.2
385.45	298.15
385.55	298.09
385.65	298
385.75	297.89
385.85	297.75
385.95	297.59
386.05	297.4
386.15	297.21
386.25	297
386.35	296.79
386.45	296.58
386.55	296.37
386.65	296.18
386.75	296
386.85	295.85
386.95	295.72
387.05	295.63
387.15	295.56
387.25	295.52
387.35	295.5
387.45	295.49
387.55	295.51
387.65	295.54
387.75	295.58
387.85	295.62
387.95	295.68
388.05	295.73
388.15	295.78
388.25	295.83
388.35	295.88
388.45	295.92
388.55	295.95
388.65	295.97
388.75	295.99
388.85	295.99
388.95	295.98
389.05	295.96
389.15	295.93
389.25	295.87
389.35	295.81
389.45	295.73
389.55	295.64
389.65	295.55
389.75	295.46
389.85	295.37
389.95	295.3
390.05	295.25
390.15	295.21
390.25	295.2
390.35	295.22
390.45	295.27
390.55	295.36
390.65	295.48
390.75	295.62
390.85	295.77
390.95	295.93
391.05	296.09
391.15	296.24
391.25	296.37
391.35	296.49
391.45	296.57
391.55	296.62
391.65	296.63
391.75	296.59
391.85	296.53
391.95	296.44
392.05	296.34
392.15	296.23
392.25	296.12
392.35	296.02
392.45	295.94
392.55	295.88
392.65	295.86
392.75	295.88
392.85	295.95
392.95	296.05
393.05	296.18
393.15	296.33
393.25	296.49
393.35	296.65
393.45	296.8
393.55	296.94
393.65	297.04
393.75	297.11
393.85	297.13
393.95	297.1
394.05	297.01
394.15	296.88
394.25	296.71
394.35	296.52
394.45	296.32
394.55	296.11
394.65	295.91
394.75	295.73
394.85	295.57
394.95	295.45
395.05	295.38
395.15	295.36
395.25	295.39
395.35	295.47
395.45	295.58
395.55	295.71
395.65	295.87
395.75	296.04
395.85	296.21
395.95	296.38
396.05	296.54
396.15	296.67
396.25	296.78
396.35	296.86
396.45	296.91
396.55	296.93
396.65	296.92
396.75	296.89
396.85	296.83
396.95	296.76
397.05	296.66
397.15	296.55
397.25	296.43
397.35	296.29
397.45	296.14
397.55	295.98
397.65	295.82
397.75	295.65
397.85	295.48
397.95	295.32
398.05	295.15
398.15	295
398.25	294.85
398.35	294.71
398.45	294.59
398.55	294.49
398.65	294.4
398.75	294.33
398.85	294.29
398.95	294.27
399.05	294.27
399.15	294.3
399.25	294.36
399.35	294.45
399.45	294.56
399.55	294.72
399.65	294.9
399.75	295.12
399.85	295.37
399.95	295.64
400.05	295.92
400.15	296.19
400.25	296.44
400.35	296.66
400.45	296.83
400.55	296.96
400.65	297.02
400.75	297
400.85	296.89
400.95	296.68
401.05	296.38
401.15	296.02
401.25	295.6
401.35	295.16
401.45	294.7
401.55	294.25
401.65	293.82
401.75	293.44
401.85	293.11
401.95	292.86
402.05	292.71
402.15	292.66
402.25	292.71
402.35	292.84
402.45	293.04
402.55	293.31
402.65	293.63
402.75	293.99
402.85	294.38
402.95	294.8
403.05	295.22
403.15	295.65
403.25	296.06
403.35	296.46
403.45	296.83
403.55	297.18
403.65	297.49
403.75	297.75
403.85	297.97
403.95	298.13
404.05	298.23
404.15	298.26
404.25	298.22
404.35	298.1
404.45	297.89
404.55	297.62
404.65	297.3
404.75	296.93
404.85	296.54
404.95	296.14
405.05	295.74
405.15	295.35
405.25	295
405.35	294.7
405.45	294.45
405.55	294.29
405.65	294.19
405.75	294.16
405.85	294.18
405.95	294.25
406.05	294.36
406.15	294.48
406.25	294.62
406.35	294.77
406.45	294.91
406.55	295.03
406.65	295.12
406.75	295.19
406.85	295.22
406.95	295.22
407.05	295.2
407.15	295.17
407.25	295.12
407.35	295.07
407.45	295.01
407.55	294.96
407.65	294.92
407.75	294.89
407.85	294.87
407.95	294.88
408.05	294.9
408.15	294.93
408.25	294.97
408.35	295.01
408.45	295.04
408.55	295.07
408.65	295.08
408.75	295.08
408.85	295.06
408.95	295.01
409.05	294.93
409.15	294.83
409.25	294.7
409.35	294.56
409.45	294.4
409.55	294.24
409.65	294.07
409.75	293.9
409.85	293.74
409.95	293.6
410.05	293.46
410.15	293.35
410.25	293.25
410.35	293.18
410.45	293.12
410.55	293.08
410.65	293.05
410.75	293.02
410.85	293
410.95	292.98
411.05	292.95
411.15	292.93
411.25	292.89
411.35	292.84
411.45	292.79
411.55	292.73
411.65	292.68
411.75	292.64
411.85	292.62
411.95	292.63
412.05	292.67
412.15	292.74
412.25	292.87
412.35	293.05
412.45	293.28
412.55	293.58
412.65	293.93
412.75	294.31
412.85	294.71
412.95	295.11
413.05	295.5
413.15	295.86
413.25	296.18
413.35	296.44
413.45	296.63
413.55	296.74
413.65	296.74
413.75	296.64
413.85	296.45
413.95	296.2
414.05	295.9
414.15	295.56
414.25	295.19
414.35	294.83
414.45	294.47
414.55	294.14
414.65	293.85
414.75	293.63
414.85	293.47
414.95	293.38
415.05	293.34
415.15	293.35
415.25	293.39
415.35	293.46
415.45	293.55
415.55	293.64
415.65	293.73
415.75	293.81
415.85	293.86
415.95	293.88
416.05	293.86
416.15	293.82
416.25	293.74
416.35	293.65
416.45	293.54
416.55	293.42
416.65	293.3
416.75	293.18
416.85	293.07
416.95	292.97
417.05	292.88
417.15	292.82
417.25	292.78
417.35	292.75
417.45	292.73
417.55	292.71
417.65	292.68
417.75	292.65
417.85	292.61
417.95	292.55
418.05	292.46
418.15	292.35
418.25	292.2
418.35	292.02
418.45	291.8
418.55	291.58
418.65	291.35
418.75	291.12
418.85	290.9
418.95	290.71
419.05	290.55
419.15	290.43
419.25	290.37
419.35	290.37
419.45	290.43
419.55	290.56
419.65	290.75
419.75	290.97
419.85	291.23
419.95	291.5
420.05	291.79
420.15	292.06
420.25	292.33
420.35	292.56
420.45	292.76
420.55	292.9
420.65	292.99
420.75	293.02
420.85	293.02
420.95	292.98
421.05	292.91
421.15	292.83
421.25	292.73
421.35	292.63
421.45	292.54
421.55	292.45
421.65	292.39
421.75	292.36
421.85	292.35
421.95	292.36
422.05	292.4
422.15	292.45
422.25	292.5
422.35	292.56
422.45	292.62
422.55	292.67
422.65	292.72
422.75	292.74
422.85	292.75
422.95	292.73
423.05	292.69
423.15	292.64
423.25	292.56
423.35	292.46
423.45	292.36
423.55	292.24
423.65	292.11
423.75	291.98
423.85	291.83
423.95	291.69
424.05	291.54
424.15	291.4
424.25	291.26
424.35	291.12
424.45	291
424.55	290.9
424.65	290.81
424.75	290.74
424.85	290.7
424.95	290.68
425.05	290.7
425.15	290.75
425.25	290.84
425.35	290.96
425.45	291.1
425.55	291.26
425.65	291.43
425.75	291.61
425.85	291.78
425.95	291.95
426.05	292.1
426.15	292.23
426.25	292.33
426.35	292.4
426.45	292.44
426.55	292.44
426.65	292.41
426.75	292.36
426.85	292.28
426.95	292.19
427.05	292.09
427.15	291.98
427.25	291.86
427.35	291.75
427.45	291.63
427.55	291.52
427.65	291.42
427.75	291.32
427.85	291.23
427.95	291.15
428.05	291.07
428.15	291
428.25	290.94
428.35	290.88
428.45	290.82
428.55	290.78
428.65	290.73
428.75	290.7
428.85	290.66
428.95	290.64
429.05	290.62
429.15	290.6
429.25	290.59
429.35	290.58
429.45	290.59
429.55	290.59
429.65	290.61
429.75	290.62
429.85	290.64
429.95	290.67
430.05	290.7
430.15	290.73
430.25	290.77
430.35	290.8
430.45	290.83
430.55	290.85
430.65	290.87
430.75	290.88
430.85	290.88
430.95	290.87
431.05	290.85
431.15	290.82
431.25	290.79
431.35	290.74
431.45	290.69
431.55	290.63
431.65	290.56
431.75	290.49
431.85	290.42
431.95	290.34
432.05	290.27
432.15	290.19
432.25	290.11
432.35	290.02
432.45	289.94
432.55	289.86
432.65	289.77
432.75	289.68
432.85	289.6
432.95	289.51
433.05	289.41
433.15	289.32
433.25	289.22
433.35	289.13
433.45	289.03
433.55	288.94
433.65	288.86
433.75	288.78
433.85	288.73
433.95	288.68
434.05	288.66
434.15	288.66
434.25	288.68
434.35	288.73
434.45	288.82
434.55	288.93
434.65	289.06
434.75	289.21
434.85	289.37
434.95	289.54
435.05	289.71
435.15	289.87
435.25	290.03
435.35	290.17
435.45	290.3
435.55	290.4
435.65	290.47
435.75	290.51
435.85	290.54
435.95	290.55
436.05	290.54
436.15	290.52
436.25	290.49
436.35	290.46
436.45	290.43
436.55	290.4
436.65	290.38
436.75	290.36
436.85	290.36
436.95	290.36
437.05	290.36
437.15	290.36
437.25	290.35
437.35	290.34
437.45	290.33
437.55	290.3
437.65	290.25
437.75	290.19
437.85	290.11
437.95	290
438.05	289.89
438.15	289.76
438.25	289.64
438.35	289.51
438.45	289.4
438.55	289.31
438.65	289.24
438.75	289.2
438.85	289.19
438.95	289.23
439.05	289.32
439.15	289.45
439.25	289.61
439.35	289.81
439.45	290.03
439.55	290.26
439.65	290.49
439.75	290.71
439.85	290.93
439.95	291.11
440.05	291.27
440.15	291.39
440.25	291.47
440.35	291.5
440.45	291.48
440.55	291.43
440.65	291.33
440.75	291.2
440.85	291.02
440.95	290.82
441.05	290.57
441.15	290.29
441.25	289.98
441.35	289.64
441.45	289.28
441.55	288.91
441.65	288.53
441.75	288.17
441.85	287.83
441.95	287.52
442.05	287.26
442.15	287.05
442.25	286.92
442.35	286.86
442.45	286.89
442.55	287.01
442.65	287.22
442.75	287.49
442.85	287.82
442.95	288.17
443.05	288.55
443.15	288.93
443.25	289.3
443.35	289.64
443.45	289.94
443.55	290.18
443.65	290.35
443.75	290.45
443.85	290.47
443.95	290.44
444.05	290.36
444.15	290.24
444.25	290.09
444.35	289.91
444.45	289.71
444.55	289.5
444.65	289.29
444.75	289.09
444.85	288.91
444.95	288.74
445.05	288.6
445.15	288.48
445.25	288.39
445.35	288.33
445.45	288.31
445.55	288.33
445.65	288.4
445.75	288.51
445.85	288.68
445.95	288.9
446.05	289.17
446.15	289.48
446.25	289.8
446.35	290.13
446.45	290.45
446.55	290.74
446.65	291
446.75	291.2
446.85	291.34
446.95	291.4
447.05	291.36
447.15	291.22
447.25	291
447.35	290.71
447.45	290.36
447.55	289.99
447.65	289.61
447.75	289.23
447.85	288.88
447.95	288.57
448.05	288.33
448.15	288.16
448.25	288.09
448.35	288.11
448.45	288.22
448.55	288.39
448.65	288.61
448.75	288.86
448.85	289.14
448.95	289.42
449.05	289.68
449.15	289.92
449.25	290.13
449.35	290.27
449.45	290.35
449.55	290.38
449.65	290.36
449.75	290.3
449.85	290.23
449.95	290.14
450.05	290.05
450.15	289.96
450.25	289.89
450.35	289.86
450.45	289.86
450.55	289.92
450.65	290.02
450.75	290.16
450.85	290.33
450.95	290.51
451.05	290.71
451.15	290.9
451.25	291.08
451.35	291.24
451.45	291.37
451.55	291.46
451.65	291.5
451.75	291.49
451.85	291.43
451.95	291.33
452.05	291.2
452.15	291.05
452.25	290.9
452.35	290.74
452.45	290.58
452.55	290.45
452.65	290.34
452.75	290.26
452.85	290.23
452.95	290.24
453.05	290.29
453.15	290.36
453.25	290.46
453.35	290.57
453.45	290.7
453.55	290.83
453.65	290.96
453.75	291.08
453.85	291.18
453.95	291.27
454.05	291.33
454.15	291.36
454.25	291.38
454.35	291.36
454.45	291.33
454.55	291.27
454.65	291.19
454.75	291.09
454.85	290.97
454.95	290.83
455.05	290.67
455.15	290.49
455.25	290.29
455.35	290.09
455.45	289.89
455.55	289.69
455.65	289.5
455.75	289.34
455.85	289.19
455.95	289.08
456.05	289.01
456.15	288.99
456.25	289.01
456.35	289.09
456.45	289.21
456.55	289.37
456.65	289.55
456.75	289.74
456.85	289.94
456.95	290.13
457.05	290.3
457.15	290.45
457.25	290.56
457.35	290.62
457.45	290.63
457.55	290.58
457.65	290.49
457.75	290.35
457.85	290.18
457.95	289.98
458.05	289.76
458.15	289.53
458.25	289.28
458.35	289.03
458.45	288.79
458.55	288.55
458.65	288.33
458.75	288.12
458.85	287.94
458.95	287.78
459.05	287.65
459.15	287.56
459.25	287.51
459.35	287.49
459.45	287.52
459.55	287.6
459.65	287.73
459.75	287.91
459.85	288.14
459.95	288.41
460.05	288.7
460.15	289.01
460.25	289.32
460.35	289.63
460.45	289.91
460.55	290.17
460.65	290.39
460.75	290.55
460.85	290.66
460.95	290.7
461.05	290.68
461.15	290.63
461.25	290.53
461.35	290.42
461.45	290.28
461.55	290.15
461.65	290.02
461.75	289.9
461.85	289.81
461.95	289.75
462.05	289.74
462.15	289.76
462.25	289.81
462.35	289.88
462.45	289.96
462.55	290.04
462.65	290.1
462.75	290.15
462.85	290.16
462.95	290.14
463.05	290.06
463.15	289.93
463.25	289.74
463.35	289.51
463.45	289.24
463.55	288.95
463.65	288.66
463.75	288.38
463.85	288.11
463.95	287.88
464.05	287.69
464.15	287.56
464.25	287.5
464.35	287.52
464.45	287.61
464.55	287.76
464.65	287.95
464.75	288.18
464.85	288.42
464.95	288.67
465.05	288.91
465.15	289.13
465.25	289.32
465.35	289.46
465.45	289.54
465.55	289.55
465.65	289.52
465.75	289.45
465.85	289.34
465.95	289.22
466.05	289.09
466.15	288.95
466.25	288.83
466.35	288.73
466.45	288.65
466.55	288.62
466.65	288.64
466.75	288.7
466.85	288.79
466.95	288.92
467.05	289.06
467.15	289.21
467.25	289.38
467.35	289.54
467.45	289.7
467.55	289.84
467.65	289.96
467.75	290.06
467.85	290.12
467.95	290.16
468.05	290.18
468.15	290.18
468.25	290.18
468.35	290.16
468.45	290.14
468.55	290.13
468.65	290.12
468.75	290.12
468.85	290.13
468.95	290.16
469.05	290.2
469.15	290.25
469.25	290.3
469.35	290.36
469.45	290.41
469.55	290.46
469.65	290.5
469.75	290.52
469.85	290.52
469.95	290.51
470.05	290.47
470.15	290.4
470.25	290.32
470.35	290.22
470.45	290.11
470.55	289.99
470.65	289.87
470.75	289.75
470.85	289.63
470.95	289.53
471.05	289.43
471.15	289.35
471.25	289.3
471.35	289.25
471.45	289.22
471.55	289.2
471.65	289.19
471.75	289.19
471.85	289.18
471.95	289.18
472.05	289.17
472.15	289.15
472.25	289.13
472.35	289.1
472.45	289.05
472.55	289
472.65	288.94
472.75	288.88
472.85	288.82
472.95	288.77
473.05	288.72
473.15	288.67
473.25	288.64
473.35	288.63
473.45	288.63
473.55	288.64
473.65	288.68
473.75	288.73
473.85	288.79
473.95	288.87
474.05	288.96
474.15	289.07
474.25	289.19
474.35	289.32
474.45	289.47
474.55	289.62
474.65	289.78
474.75	289.95
474.85	290.12
474.95	290.28
475.05	290.43
475.15	290.57
475.25	290.68
475.35	290.76
475.45	290.81
475.55	290.82
475.65	290.78
475.75	290.7
475.85	290.57
475.95	290.39
476.05	290.19
476.15	289.95
476.25	289.7
476.35	289.44
476.45	289.18
476.55	288.92
476.65	288.67
476.75	288.43
476.85	288.23
476.95	288.06
477.05	287.92
477.15	287.82
477.25	287.75
477.35	287.71
477.45	287.71
477.55	287.73
477.65	287.8
477.75	287.89
477.85	288.02
477.95	288.19
478.05	288.39
478.15	288.61
478.25	288.86
478.35	289.12
478.45	289.39
478.55	289.66
478.65	289.92
478.75	290.17
478.85	290.4
478.95	290.61
479.05	290.77
479.15	290.9
479.25	290.98
479.35	291.02
479.45	291.03
479.55	291.01
479.65	290.96
479.75	290.9
479.85	290.82
479.95	290.74
480.05	290.66
480.15	290.58
480.25	290.51
480.35	290.46
480.45	290.42
480.55	290.39
480.65	290.36
480.75	290.34
480.85	290.32
480.95	290.29
481.05	290.26
481.15	290.21
481.25	290.14
481.35	290.06
481.45	289.96
481.55	289.83
481.65	289.68
481.75	289.51
481.85	289.33
481.95	289.15
482.05	288.96
482.15	288.78
482.25	288.6
482.35	288.43
482.45	288.27
482.55	288.13
482.65	288.01
482.75	287.92
482.85	287.84
482.95	287.79
483.05	287.76
483.15	287.76
483.25	287.77
483.35	287.81
483.45	287.88
483.55	287.96
483.65	288.07
483.75	288.2
483.85	288.35
483.95	288.52
484.05	288.7
484.15	288.88
484.25	289.06
484.35	289.24
484.45	289.41
484.55	289.56
484.65	289.7
484.75	289.8
484.85	289.88
484.95	289.93
485.05	289.94
485.15	289.93
485.25	289.9
485.35	289.84
485.45	289.77
485.55	289.68
485.65	289.59
485.75	289.49
485.85	289.38
485.95	289.28
486.05	289.18
486.15	289.09
486.25	289
486.35	288.92
486.45	288.85
486.55	288.78
486.65	288.73
486.75	288.69
486.85	288.65
486.95	288.63
487.05	288.62
487.15	288.63
487.25	288.64
487.35	288.68
487.45	288.72
487.55	288.77
487.65	288.83
487.75	288.9
487.85	288.98
487.95	289.07
488.05	289.16
488.15	289.26
488.25	289.36
488.35	289.47
488.45	289.58
488.55	289.68
488.65	289.79
488.75	289.88
488.85	289.96
488.95	290.04
489.05	290.09
489.15	290.13
489.25	290.15
489.35	290.14
489.45	290.11
489.55	290.05
489.65	289.97
489.75	289.88
489.85	289.78
489.95	289.68
490.05	289.58
490.15	289.5
490.25	289.43
490.35	289.38
490.45	289.36
490.55	289.38
490.65	289.43
490.75	289.51
490.85	289.62
490.95	289.75
491.05	289.88
491.15	290.02
491.25	290.15
491.35	290.27
491.45	290.38
491.55	290.45
491.65	290.49
491.75	290.5
491.85	290.46
491.95	290.38
492.05	290.27
492.15	290.13
492.25	289.96
492.35	289.77
492.45	289.56
492.55	289.32
492.65	289.08
492.75	288.82
492.85	288.55
492.95	288.28
493.05	288
493.15	287.72
493.25	287.45
493.35	287.18
493.45	286.91
493.55	286.66
493.65	286.41
493.75	286.18
493.85	285.97
493.95	285.77
494.05	285.6
494.15	285.44
494.25	285.31
494.35	285.21
494.45	285.14
494.55	285.09
494.65	285.08
494.75	285.11
494.85	285.17
494.95	285.27
495.05	285.41
495.15	285.6
495.25	285.82
495.35	286.07
495.45	286.34
495.55	286.63
495.65	286.91
495.75	287.19
495.85	287.45
495.95	287.68
496.05	287.88
496.15	288.04
496.25	288.13
496.35	288.17
496.45	288.15
496.55	288.08
496.65	287.98
496.75	287.84
496.85	287.68
496.95	287.5
497.05	287.32
497.15	287.13
497.25	286.96
497.35	286.79
497.45	286.65
497.55	286.54
497.65	286.45
497.75	286.39
497.85	286.35
497.95	286.33
498.05	286.35
498.15	286.39
498.25	286.45
498.35	286.54
498.45	286.66
498.55	286.8
498.65	286.96
498.75	287.15
498.85	287.35
498.95	287.55
499.05	287.75
499.15	287.95
499.25	288.13
499.35	288.3
499.45	288.44
499.55	288.55
499.65	288.62
499.75	288.65
499.85	288.65
499.95	288.61
500.05	288.54
500.15	288.45
500.25	288.34
500.35	288.22
500.45	288.08
500.55	287.95
500.65	287.81
500.75	287.68
500.85	287.56
500.95	287.45
501.05	287.36
501.15	287.28
501.25	287.21
501.35	287.16
501.45	287.12
501.55	287.1
501.65	287.08
501.75	287.09
501.85	287.1
501.95	287.13
502.05	287.17
502.15	287.23
502.25	287.28
502.35	287.33
502.45	287.38
502.55	287.42
502.65	287.44
502.75	287.44
502.85	287.42
502.95	287.36
503.05	287.27
503.15	287.15
503.25	286.99
503.35	286.8
503.45	286.61
503.55	286.41
503.65	286.22
503.75	286.05
503.85	285.9
503.95	285.79
504.05	285.73
504.15	285.72
504.25	285.78
504.35	285.91
504.45	286.09
504.55	286.3
504.65	286.54
504.75	286.79
504.85	287.03
504.95	287.25
505.05	287.43
505.15	287.57
505.25	287.63
505.35	287.62
505.45	287.52
505.55	287.35
505.65	287.11
505.75	286.84
505.85	286.53
505.95	286.22
506.05	285.92
506.15	285.65
506.25	285.41
506.35	285.24
506.45	285.14
506.55	285.13
506.65	285.21
506.75	285.36
506.85	285.58
506.95	285.83
507.05	286.11
507.15	286.41
507.25	286.7
507.35	286.97
507.45	287.21
507.55	287.4
507.65	287.53
507.75	287.59
507.85	287.58
507.95	287.53
508.05	287.43
508.15	287.29
508.25	287.13
508.35	286.95
508.45	286.77
508.55	286.58
508.65	286.41
508.75	286.26
508.85	286.14
508.95	286.04
509.05	285.97
509.15	285.92
509.25	285.89
509.35	285.88
509.45	285.88
509.55	285.9
509.65	285.92
509.75	285.95
509.85	285.98
509.95	286.02
510.05	286.05
510.15	286.08
510.25	286.11
510.35	286.13
510.45	286.15
510.55	286.15
510.65	286.14
510.75	286.13
510.85	286.1
510.95	286.05
511.05	285.98
511.15	285.9
511.25	285.81
511.35	285.71
511.45	285.61
511.55	285.5
511.65	285.4
511.75	285.31
511.85	285.23
511.95	285.17
512.05	285.14
512.15	285.12
512.25	285.14
512.35	285.19
512.45	285.26
512.55	285.34
512.65	285.44
512.75	285.55
512.85	285.65
512.95	285.75
513.05	285.84
513.15	285.92
513.25	285.98
513.35	286.01
513.45	286.02
513.55	286.01
513.65	285.97
513.75	285.92
513.85	285.85
513.95	285.76
514.05	285.67
514.15	285.56
514.25	285.46
514.35	285.35
514.45	285.23
514.55	285.12
514.65	285.02
514.75	284.92
514.85	284.84
514.95	284.76
515.05	284.7
515.15	284.66
515.25	284.64
515.35	284.65
515.45	284.68
515.55	284.73
515.65	284.82
515.75	284.94
515.85	285.08
515.95	285.23
516.05	285.4
516.15	285.58
516.25	285.77
516.35	285.95
516.45	286.12
516.55	286.28
516.65	286.43
516.75	286.55
516.85	286.65
516.95	286.73
517.05	286.79
517.15	286.83
517.25	286.86
517.35	286.87
517.45	286.86
517.55	286.85
517.65	286.82
517.75	286.79
517.85	286.75
517.95	286.7
518.05	286.65
518.15	286.59
518.25	286.53
518.35	286.46
518.45	286.39
518.55	286.32
518.65	286.25
518.75	286.17
518.85	286.1
518.95	286.02
519.05	285.94
519.15	285.86
519.25	285.79
519.35	285.72
519.45	285.65
519.55	285.59
519.65	285.55
519.75	285.51
519.85	285.49
519.95	285.48
520.05	285.49
520.15	285.51
520.25	285.56
520.35	285.62
520.45	285.69
520.55	285.77
520.65	285.86
520.75	285.95
520.85	286.05
520.95	286.14
521.05	286.23
521.15	286.31
521.25	286.38
521.35	286.44
521.45	286.48
521.55	286.51
521.65	286.53
521.75	286.53
521.85	286.52
521.95	286.5
522.05	286.47
522.15	286.42
522.25	286.35
522.35	286.27
522.45	286.18
522.55	286.08
522.65	285.97
522.75	285.87
522.85	285.77
522.95	285.67
523.05	285.6
523.15	285.55
523.25	285.52
523.35	285.53
523.45	285.58
523.55	285.67
523.65	285.8
523.75	285.96
523.85	286.14
523.95	286.33
524.05	286.53
524.15	286.71
524.25	286.87
524.35	287.01
524.45	287.1
524.55	287.14
524.65	287.12
524.75	287.03
524.85	286.89
524.95	286.7
525.05	286.48
525.15	286.24
525.25	285.99
525.35	285.75
525.45	285.54
525.55	285.35
525.65	285.21
525.75	285.13
525.85	285.13
525.95	285.18
526.05	285.3
526.15	285.45
526.25	285.63
526.35	285.83
526.45	286.03
526.55	286.22
526.65	286.39
526.75	286.52
526.85	286.6
526.95	286.63
527.05	286.59
527.15	286.5
527.25	286.37
527.35	286.21
527.45	286.04
527.55	285.86
527.65	285.7
527.75	285.55
527.85	285.45
527.95	285.38
528.05	285.38
528.15	285.44
528.25	285.56
528.35	285.72
528.45	285.92
528.55	286.15
528.65	286.4
528.75	286.64
528.85	286.89
528.95	287.11
529.05	287.31
529.15	287.47
529.25	287.58
529.35	287.64
529.45	287.67
529.55	287.66
529.65	287.62
529.75	287.56
529.85	287.48
529.95	287.4
530.05	287.31
530.15	287.23
530.25	287.16
530.35	287.1
530.45	287.07
530.55	287.04
530.65	287.03
[truncated: 8,819 more rows]

## Sheet: Fig3b
A	original		A	Q1		A	Q2		A	Q3
250.2	-0.037099		-93.58	-0.099688		-95.901	-0.096287		-95.901	-0.099996
250.08	-0.031827		-93.401	-0.099641		-95.724	-0.095838		-95.825	-0.099995
249.95	-0.016033		-93.222	-0.099588		-95.547	-0.095341		-95.749	-0.099994
249.83	-0.0065992		-93.044	-0.099528		-95.37	-0.094794		-95.673	-0.099993
249.71	-0.010269		-92.865	-0.099459		-95.193	-0.09419		-95.596	-0.099992
249.59	-0.021002		-92.686	-0.099382		-95.016	-0.093527		-95.52	-0.09999
249.47	-0.029647		-92.508	-0.099294		-94.838	-0.092799		-95.444	-0.099987
249.34	-0.030945		-92.329	-0.099194		-94.661	-0.092001		-95.368	-0.099985
249.22	-0.025034		-92.15	-0.099082		-94.484	-0.091128		-95.292	-0.099981
249.1	-0.017868		-91.972	-0.098956		-94.307	-0.090175		-95.215	-0.099977
248.98	-0.017836		-91.793	-0.098813		-94.13	-0.089135		-95.139	-0.099973
248.85	-0.026493		-91.615	-0.098653		-93.953	-0.088004		-95.063	-0.099967
248.73	-0.034332		-91.436	-0.098473		-93.776	-0.086775		-94.987	-0.099961
248.61	-0.031442		-91.257	-0.098272		-93.599	-0.085442		-94.911	-0.099953
248.49	-0.021265		-91.079	-0.098046		-93.421	-0.083999		-94.834	-0.099944
248.37	-0.016965		-90.9	-0.097793		-93.244	-0.082439		-94.758	-0.099933
248.24	-0.023391		-90.721	-0.097511		-93.067	-0.080757		-94.682	-0.099921
248.12	-0.030072		-90.543	-0.097197		-92.89	-0.078945		-94.606	-0.099906
248	-0.026022		-90.364	-0.096846		-92.713	-0.076997		-94.53	-0.099889
247.88	-0.01514		-90.185	-0.096457		-92.536	-0.074907		-94.453	-0.09987
247.75	-0.0096005		-90.007	-0.096024		-92.359	-0.072669		-94.377	-0.099847
247.63	-0.010841		-89.828	-0.095543		-92.182	-0.070276		-94.301	-0.099821
247.51	-0.0066008		-89.649	-0.095011		-92.004	-0.067722		-94.225	-0.099791
247.39	0.009881		-89.471	-0.094423		-91.827	-0.065001		-94.149	-0.099757
247.27	0.024926		-89.292	-0.093773		-91.65	-0.062109		-94.072	-0.099718
247.14	0.016806		-89.113	-0.093056		-91.473	-0.059039		-93.996	-0.099674
247.02	-0.017687		-88.935	-0.092266		-91.296	-0.055788		-93.92	-0.099624
246.9	-0.056403		-88.756	-0.091397		-91.119	-0.05235		-93.844	-0.099567
246.78	-0.074618		-88.578	-0.090443		-90.942	-0.048723		-93.768	-0.099503
246.66	-0.069169		-88.399	-0.089396		-90.765	-0.044903		-93.691	-0.099432
246.53	-0.05487		-88.22	-0.088249		-90.588	-0.040888		-93.615	-0.099351
246.41	-0.04228		-88.042	-0.086995		-90.41	-0.036676		-93.539	-0.099262
246.29	-0.02938		-87.863	-0.085625		-90.233	-0.032267		-93.463	-0.099162
246.17	-0.015373		-87.684	-0.08413		-90.056	-0.027659		-93.387	-0.099051
246.04	-0.010037		-87.506	-0.082502		-89.879	-0.022855		-93.31	-0.098929
245.92	-0.020585		-87.327	-0.080731		-89.702	-0.017856		-93.234	-0.098795
245.8	-0.036341		-87.148	-0.078807		-89.525	-0.012665		-93.158	-0.098647
245.68	-0.038298		-86.97	-0.076721		-89.348	-0.0072865		-93.082	-0.098486
245.56	-0.023079		-86.791	-0.074462		-89.171	-0.0017251		-93.006	-0.09831
245.43	-0.0073561		-86.612	-0.072019		-88.993	0.0040126		-92.93	-0.098119
245.31	-0.0065521		-86.434	-0.06938		-88.816	0.0099191		-92.853	-0.097912
245.19	-0.017778		-86.255	-0.066535		-88.639	0.015986		-92.777	-0.097688
245.07	-0.027598		-86.077	-0.063471		-88.462	0.022202		-92.701	-0.097448
244.94	-0.029177		-85.898	-0.060177		-88.285	0.028557		-92.625	-0.097191
244.82	-0.025964		-85.719	-0.05664		-88.108	0.035039		-92.549	-0.096916
244.7	-0.023521		-85.541	-0.052849		-87.931	0.041634		-92.472	-0.096624
244.58	-0.023947		-85.362	-0.048791		-87.754	0.048326		-92.396	-0.096314
244.46	-0.025482		-85.183	-0.044453		-87.576	0.055099		-92.32	-0.095988
244.33	-0.022578		-85.005	-0.039824		-87.399	0.061938		-92.244	-0.095644
244.21	-0.0093047		-84.826	-0.03489		-87.222	0.068822		-92.168	-0.095284
244.09	0.012115		-84.647	-0.029641		-87.045	0.075734		-92.091	-0.094908
243.97	0.028922		-84.469	-0.024064		-86.868	0.082652		-92.015	-0.094518
243.85	0.029617		-84.29	-0.018149		-86.691	0.089556		-91.939	-0.094114
243.72	0.015992		-84.111	-0.011883		-86.514	0.096424		-91.863	-0.093697
243.6	-0.0019195		-83.933	-0.0052568		-86.337	0.10323		-91.787	-0.09327
243.48	-0.019201		-83.754	0.0017396		-86.16	0.10996		-91.71	-0.092834
243.36	-0.036042		-83.576	0.0091152		-85.982	0.11658		-91.634	-0.092391
243.23	-0.047003		-83.397	0.016878		-85.805	0.12308		-91.558	-0.091943
243.11	-0.042472		-83.218	0.025037		-85.628	0.12942		-91.482	-0.091492
242.99	-0.023982		-83.04	0.033596		-85.451	0.13559		-91.406	-0.091041
242.87	-0.0077935		-82.861	0.042562		-85.274	0.14156		-91.329	-0.090592
242.75	-0.0072604		-82.682	0.051938		-85.097	0.1473		-91.253	-0.090148
242.62	-0.01937		-82.504	0.061728		-84.92	0.1528		-91.177	-0.089712
242.5	-0.034263		-82.325	0.071932		-84.743	0.15803		-91.101	-0.089286
242.38	-0.048586		-82.146	0.08255		-84.565	0.16297		-91.025	-0.088873
242.26	-0.059907		-81.968	0.09358		-84.388	0.16761		-90.948	-0.088476
242.14	-0.056934		-81.789	0.10502		-84.211	0.17191		-90.872	-0.088099
242.01	-0.031458		-81.61	0.11686		-84.034	0.17586		-90.796	-0.087743
241.89	0.0016228		-81.432	0.1291		-83.857	0.17945		-90.72	-0.087411
241.77	0.013062		-81.253	0.14172		-83.68	0.18266		-90.644	-0.087107
241.65	-0.0064661		-81.074	0.15472		-83.503	0.18547		-90.567	-0.086831
241.52	-0.033633		-80.896	0.16808		-83.326	0.18788		-90.491	-0.086587
241.4	-0.041885		-80.717	0.18178		-83.148	0.18987		-90.415	-0.086376
241.28	-0.032662		-80.539	0.19582		-82.971	0.19143		-90.339	-0.0862
241.16	-0.026086		-80.36	0.21016		-82.794	0.19256		-90.263	-0.086061
241.04	-0.029175		-80.181	0.22479		-82.617	0.19325		-90.186	-0.085959
240.91	-0.029545		-80.003	0.23968		-82.44	0.19349		-90.11	-0.085896
240.79	-0.019413		-79.824	0.25481		-82.263	0.1933		-90.034	-0.085872
240.67	-0.0090998		-79.645	0.27014		-82.086	0.19266		-89.958	-0.085887
240.55	-0.010169		-79.467	0.28566		-81.909	0.19158		-89.882	-0.085941
240.42	-0.017536		-79.288	0.30132		-81.731	0.19006		-89.806	-0.086034
240.3	-0.019192		-79.109	0.31708		-81.554	0.18812		-89.729	-0.086164
240.18	-0.016613		-78.931	0.33293		-81.377	0.18576		-89.653	-0.086331
240.06	-0.022567		-78.752	0.34881		-81.2	0.18299		-89.577	-0.086534
239.94	-0.039716		-78.573	0.36469		-81.023	0.17983		-89.501	-0.08677
239.81	-0.053659		-78.395	0.38052		-80.846	0.17628		-89.425	-0.087039
239.69	-0.051601		-78.216	0.39627		-80.669	0.17237		-89.348	-0.087337
239.57	-0.039119		-78.038	0.41189		-80.492	0.1681		-89.272	-0.087662
239.45	-0.031226		-77.859	0.42734		-80.315	0.16351		-89.196	-0.088013
239.33	-0.032155		-77.68	0.44258		-80.137	0.1586		-89.12	-0.088385
239.2	-0.032879		-77.502	0.45755		-79.96	0.1534		-89.044	-0.088778
239.08	-0.027139		-77.323	0.47221		-79.783	0.14793		-88.967	-0.089187
238.96	-0.020501		-77.144	0.48653		-79.606	0.14221		-88.891	-0.08961
238.84	-0.020435		-76.966	0.50044		-79.429	0.13627		-88.815	-0.090044
238.71	-0.024774		-76.787	0.51391		-79.252	0.13012		-88.739	-0.090487
238.59	-0.02611		-76.608	0.5269		-79.075	0.1238		-88.663	-0.090935
238.47	-0.023317		-76.43	0.53935		-78.898	0.11732		-88.586	-0.091386
238.35	-0.021507		-76.251	0.55123		-78.72	0.11071		-88.51	-0.091837
238.23	-0.022279		-76.072	0.5625		-78.543	0.10399		-88.434	-0.092286
238.1	-0.022028		-75.894	0.57312		-78.366	0.09719		-88.358	-0.09273
237.98	-0.02082		-75.715	0.58305		-78.189	0.090327		-88.282	-0.093168
237.86	-0.024449		-75.536	0.59225		-78.012	0.083426		-88.205	-0.093597
237.74	-0.033167		-75.358	0.6007		-77.835	0.076508		-88.129	-0.094016
237.61	-0.03601		-75.179	0.60835		-77.658	0.069595		-88.053	-0.094423
237.49	-0.024816		-75.001	0.61519		-77.481	0.062707		-87.977	-0.094817
237.37	-0.0096446		-74.822	0.62119		-77.303	0.055862		-87.901	-0.095196
237.25	-0.009307		-74.643	0.62632		-77.126	0.04908		-87.824	-0.09556
237.13	-0.026035		-74.465	0.63057		-76.949	0.042378		-87.748	-0.095908
237	-0.040546		-74.286	0.63393		-76.772	0.035772		-87.672	-0.096239
236.88	-0.037399		-74.107	0.63637		-76.595	0.029277		-87.596	-0.096552
236.76	-0.026091		-73.929	0.63789		-76.418	0.022907		-87.52	-0.096849
236.64	-0.02759		-73.75	0.63848		-76.241	0.016675		-87.443	-0.097128
236.52	-0.045022		-73.571	0.63815		-76.064	0.010591		-87.367	-0.097389
236.39	-0.059266		-73.393	0.63688		-75.887	0.0046658		-87.291	-0.097633
236.27	-0.054125		-73.214	0.6347		-75.709	-0.0010912		-87.215	-0.09786
236.15	-0.035452		-73.035	0.6316		-75.532	-0.0066726		-87.139	-0.098071
236.03	-0.020773		-72.857	0.6276		-75.355	-0.012072		-87.063	-0.098266
235.9	-0.017686		-72.678	0.62271		-75.178	-0.017284		-86.986	-0.098446
235.78	-0.019766		-72.5	0.61695		-75.001	-0.022305		-86.91	-0.098611
235.66	-0.019709		-72.321	0.61034		-74.824	-0.027131		-86.834	-0.098761
235.54	-0.018148		-72.142	0.60291		-74.647	-0.03176		-86.758	-0.098899
235.42	-0.018966		-71.964	0.59468		-74.47	-0.036192		-86.682	-0.099024
235.29	-0.022034		-71.785	0.58569		-74.292	-0.040426		-86.605	-0.099137
235.17	-0.023556		-71.606	0.57596		-74.115	-0.044463		-86.529	-0.099239
235.05	-0.021052		-71.428	0.56553		-73.938	-0.048305		-86.453	-0.099331
234.93	-0.015916		-71.249	0.55444		-73.761	-0.051954		-86.377	-0.099413
234.8	-0.011893		-71.07	0.54272		-73.584	-0.055412		-86.301	-0.099487
234.68	-0.011424		-70.892	0.53042		-73.407	-0.058684		-86.224	-0.099553
234.56	-0.012597		-70.713	0.51758		-73.23	-0.061774		-86.148	-0.099611
234.44	-0.010669		-70.534	0.50424		-73.053	-0.064686		-86.072	-0.099663
234.32	-0.0048193		-70.356	0.49045		-72.875	-0.067425		-85.996	-0.099708
234.19	-0.002161		-70.177	0.47624		-72.698	-0.069998		-85.92	-0.099749
234.07	-0.010774		-69.999	0.46167		-72.521	-0.072409		-85.843	-0.099784
233.95	-0.028213		-69.82	0.44678		-72.344	-0.074664		-85.767	-0.099815
233.83	-0.041807		-69.641	0.43162		-72.167	-0.07677		-85.691	-0.099841
233.71	-0.043064		-69.463	0.41622		-71.99	-0.078734		-85.615	-0.099865
233.58	-0.037378		-69.284	0.40064		-71.813	-0.08056		-85.539	-0.099885
233.46	-0.034952		-69.105	0.38492		-71.636	-0.082257		-85.462	-0.099902
233.34	-0.035734		-68.927	0.36911		-71.459	-0.08383		-85.386	-0.099918
233.22	-0.030547		-68.748	0.35324		-71.281	-0.085286		-85.31	-0.099931
233.09	-0.01673		-68.569	0.33735		-71.104	-0.086631		-85.234	-0.099941
232.97	-0.0046412		-68.391	0.3215		-70.927	-0.087871		-85.158	-0.099951
232.85	-0.0048027		-68.212	0.3057		-70.75	-0.089013		-85.081	-0.099959
232.73	-0.014385		-68.033	0.29001		-70.573	-0.090063		-85.005	-0.099966
232.61	-0.022502		-67.855	0.27445		-70.396	-0.091025		-84.929	-0.099971
232.48	-0.025803		-67.676	0.25907		-70.219	-0.091907		-84.853	-0.099976
232.36	-0.03125		-67.497	0.24388		-70.042	-0.092713		-84.777	-0.09998
232.24	-0.042766		-67.319	0.22892		-69.864	-0.093449		-84.7	-0.099984
232.12	-0.052354		-67.14	0.21421		-69.687	-0.094119		-84.624	-0.099987
232	-0.049593		-66.962	0.19979		-69.51	-0.094729		-84.548	-0.099989
231.87	-0.0368		-66.783	0.18566		-69.333	-0.095283		-84.472	-0.099991
231.75	-0.028452		-66.604	0.17187		-69.156	-0.095784		-84.396	-0.099993
231.63	-0.034128		-66.426	0.15841		-68.979	-0.096239		-84.319	-0.099994
231.51	-0.046028		-66.247	0.14531		-68.802	-0.096649		-84.243	-0.099995
231.38	-0.047083		-66.068	0.13258		-68.625	-0.097019		-84.167	-0.099996
231.26	-0.030542		-65.89	0.12023		-68.447	-0.097352		-84.091	-0.099997
231.14	-0.0078808		-65.711	0.10828		-68.27	-0.097652		-84.015	-0.099997
231.02	0.0042106		-65.532	0.096729		-68.093	-0.09792		-83.939	-0.099998
230.9	0.0017696		-65.354	0.085584		-67.916	-0.098161		-83.862	-0.099998
230.77	-0.0049082		-65.175	0.074851		-67.739	-0.098376		-83.786	-0.099999
230.65	-0.0060979		-64.996	0.064532		-67.562	-0.098569		-83.71	-0.099999
230.53	-0.0032889		-64.818	0.054627		-67.385	-0.09874		-83.634	-0.099999
230.41	-0.0027943		-64.639	0.045135		-67.208	-0.098893		-83.558	-0.099999
230.28	-0.004167		-64.461	0.036055		-67.031	-0.099028		-83.481	-0.099999
230.16	-0.0014787		-64.282	0.027383		-66.853	-0.099149		-83.405	-0.1
230.04	0.0051793		-64.103	0.019113		-66.676	-0.099255		-83.329	-0.1
229.92	0.006556		-63.925	0.011241		-66.499	-0.099349		-83.253	-0.1
229.8	-0.0047635		-63.746	0.0037578		-66.322	-0.099432		-83.177	-0.1
229.67	-0.024704		-63.567	-0.0033434		-66.145	-0.099506		-83.1	-0.1
229.55	-0.042356		-63.389	-0.010072		-65.968	-0.09957		-83.024	-0.1
229.43	-0.05129		-63.21	-0.016437		-65.791	-0.099627		-82.948	-0.1
229.31	-0.053065		-63.031	-0.022449		-65.614	-0.099676		-82.872	-0.1
229.19	-0.052158		-62.853	-0.028119		-65.436	-0.09972		-82.796	-0.1
229.06	-0.051444		-62.674	-0.033459		-65.259	-0.099758		-82.719	-0.1
228.94	-0.051209		-62.495	-0.038479		-65.082	-0.099791		-82.643	-0.1
228.82	-0.048842		-62.317	-0.043192		-64.905	-0.09982		-82.567	-0.1
228.7	-0.04072		-62.138	-0.04761		-64.728	-0.099845		-82.491	-0.1
228.57	-0.028396		-61.96	-0.051745		-64.551	-0.099867		-82.415	-0.1
228.45	-0.021406		-61.781	-0.055609		-64.374	-0.099886		-82.338	-0.1
228.33	-0.027729		-61.602	-0.059216		-64.197	-0.099902		-82.262	-0.1
228.21	-0.040567		-61.424	-0.062576		-64.019	-0.099916		-82.186	-0.1
228.09	-0.041514		-61.245	-0.065703		-63.842	-0.099928		-82.11	-0.1
227.96	-0.021457		-61.066	-0.068608		-63.665	-0.099939		-82.034	-0.1
227.84	0.0060688		-60.888	-0.071303		-63.488	-0.099948		-81.957	-0.1
227.72	0.018373		-60.709	-0.0738		-63.311	-0.099956		-81.881	-0.1
227.6	0.0086133		-60.53	-0.076109		-63.134	-0.099962		-81.805	-0.1
227.47	-0.0087133		-60.352	-0.078243		-62.957	-0.099968		-81.729	-0.1
227.35	-0.017187		-60.173	-0.08021		-62.78	-0.099973		-81.653	-0.1
227.23	-0.016552		-59.994	-0.082023		-62.603	-0.099977		-81.576	-0.1
227.11	-0.017868		-59.816	-0.08369		-62.425	-0.099981		-81.5	-0.1
226.99	-0.025892		-59.637	-0.085221		-62.248	-0.099984		-81.424	-0.1
226.86	-0.033541		-59.458	-0.086625		-62.071	-0.099986		-81.348	-0.1
226.74	-0.033616		-59.28	-0.087911		-61.894	-0.099989		-81.272	-0.1
226.62	-0.028953		-59.101	-0.089087		-61.717	-0.09999		-81.195	-0.1
226.5	-0.026664		-58.923	-0.090161		-61.54	-0.099992		-81.119	-0.1
226.38	-0.026488		-58.744	-0.09114		-61.363	-0.099993		-81.043	-0.1
226.25	-0.021395		-58.565	-0.092032		-61.186	-0.099994		-80.967	-0.1
226.13	-0.0092712		-58.387	-0.092843		-61.008	-0.099995		-80.891	-0.1
226.01	0.0026573		-58.208	-0.09358		-60.831	-0.099996		-80.815	-0.1
225.89	0.0073706		-58.029	-0.094248		-60.654	-0.099997		-80.738	-0.1
225.76	0.0061091
225.64	0.0026215
225.52	-0.0048544
225.4	-0.01822
225.28	-0.029738
225.15	-0.028131
225.03	-0.015202
224.91	-0.0059489
224.79	-0.0083018
224.67	-0.012879
224.54	-0.0095406
224.42	-0.0039762
224.3	-0.0065
224.18	-0.012104
224.05	-0.0077372
223.93	0.0026952
223.81	-0.0011869
223.69	-0.025643
223.57	-0.048948
223.44	-0.048813
223.32	-0.031359
223.2	-0.018669
223.08	-0.016222
222.95	-0.010692
222.83	0.0022501
222.71	0.0077048
222.59	-0.0045702
222.47	-0.021491
222.34	-0.023627
222.22	-0.012024
222.1	-0.0053879
221.98	-0.014093
221.86	-0.028816
221.73	-0.035446
221.61	-0.031232
221.49	-0.022515
221.37	-0.013659
221.24	-0.0040877
221.12	0.0063143
221	0.013426
220.88	0.011246
220.76	-0.0021246
220.63	-0.019754
220.51	-0.028506
220.39	-0.020685
220.27	-0.0038991
220.14	0.0051634
220.02	-0.00097068
219.9	-0.012856
219.78	-0.017964
219.66	-0.016985
219.53	-0.019468
219.41	-0.02634
219.29	-0.026866
219.17	-0.01554
219.05	-0.0028577
218.92	-0.0020221
218.8	-0.01015
218.68	-0.012178
218.56	-0.0026118
218.43	0.0063902
218.31	0.0024174
218.19	-0.0095279
218.07	-0.014262
217.95	-0.0074124
217.82	-0.00013227
217.7	-0.0023793
217.58	-0.010091
217.46	-0.013503
217.34	-0.011807
217.21	-0.011943
217.09	-0.015454
216.97	-0.015271
216.85	-0.0072961
216.72	0.0021656
216.6	0.0050245
216.48	0.0020953
216.36	-0.001268
216.24	-0.0068465
216.11	-0.021753
215.99	-0.04338
215.87	-0.05485
215.75	-0.042776
215.62	-0.016241
215.5	7.4327e-05
215.38	-0.0067211
215.26	-0.02317
215.14	-0.026385
215.01	-0.011828
214.89	0.0021541
214.77	-0.002085
214.65	-0.01964
214.53	-0.029733
214.4	-0.021505
214.28	-0.0063308
214.16	-0.0026578
214.04	-0.014167
213.91	-0.027778
213.79	-0.030135
213.67	-0.01988
213.55	-0.0044367
213.43	0.0083302
213.3	0.013153
213.18	0.008613
213.06	0.00026826
212.94	-0.0017054
212.81	0.00628
212.69	0.014953
212.57	0.012979
212.45	0.0021146
212.33	-0.0054265
212.2	-0.0043564
212.08	-0.0027696
211.96	-0.0086016
211.84	-0.017428
211.72	-0.019455
211.59	-0.013251
211.47	-0.0055909
211.35	-0.00090523
211.23	0.0016788
211.1	0.0022063
210.98	-0.0010864
210.86	-0.0052454
210.74	-0.0023427
210.62	0.010181
210.49	0.023376
210.37	0.025452
210.25	0.01459
210.13	0.00011099
210.01	-0.00733
209.88	-0.0042303
209.76	0.0048851
209.64	0.011809
209.52	0.011054
209.39	0.0049194
209.27	0.0015734
209.15	0.005702
209.03	0.011956
208.91	0.010352
208.78	-0.002528
208.66	-0.020289
208.54	-0.033353
208.42	-0.035024
208.29	-0.022127
208.17	0.0036149
208.05	0.031391
207.93	0.043541
207.81	0.029061
207.68	-0.0041418
207.56	-0.034212
207.44	-0.044535
207.32	-0.037043
207.2	-0.026412
207.07	-0.023106
206.95	-0.023705
206.83	-0.017544
206.71	-0.0013975
206.58	0.014359
206.46	0.016096
206.34	0.0032516
206.22	-0.0088623
206.1	-0.0052234
205.97	0.011746
205.85	0.024758
205.73	0.020677
205.61	0.0027197
205.48	-0.016535
205.36	-0.028551
205.24	-0.031997
205.12	-0.027811
205	-0.018214
204.87	-0.0094814
204.75	-0.0084668
204.63	-0.013884
204.51	-0.015965
204.39	-0.0084786
204.26	0.0018902
204.14	0.0021221
204.02	-0.012295
203.9	-0.032107
203.77	-0.043307
203.65	-0.039235
203.53	-0.024804
203.41	-0.011533
203.29	-0.0082369
203.16	-0.014172
203.04	-0.021036
202.92	-0.022726
202.8	-0.021567
202.68	-0.022641
202.55	-0.024503
202.43	-0.020936
202.31	-0.011658
202.19	-0.0046978
202.06	-0.0053654
201.94	-0.0086726
201.82	-0.0076875
201.7	-0.0048285
201.58	-0.0076597
201.45	-0.015526
201.33	-0.018832
201.21	-0.013177
201.09	-0.0065972
200.96	-0.0082783
200.84	-0.015489
200.72	-0.018026
200.6	-0.013002
200.48	-0.0082846
200.35	-0.010633
200.23	-0.015988
200.11	-0.014386
199.99	-0.0013714
199.87	0.018307
199.74	0.036269
199.62	0.046205
199.5	0.044493
199.38	0.02952
199.25	0.0041417
199.13	-0.021687
199.01	-0.035064
198.89	-0.03095
198.77	-0.01844
198.64	-0.012323
198.52	-0.016741
198.4	-0.020748
198.28	-0.013213
198.15	0.0012637
198.03	0.0072528
197.91	-0.00148
197.79	-0.013993
197.67	-0.016807
197.54	-0.0099493
197.42	-0.002605
197.3	0.0025773
197.18	0.011776
197.06	0.02635
196.93	0.035785
196.81	0.029782
196.69	0.013027
196.57	0.0013729
196.44	0.0034816
196.32	0.010858
196.2	0.0078346
196.08	-0.010855
195.96	-0.03413
195.83	-0.045285
195.71	-0.037578
195.59	-0.019432
195.47	-0.0049924
195.35	-0.00059709
195.22	-0.0017871
195.1	-0.0030522
194.98	-0.0066223
194.86	-0.017596
194.73	-0.03159
194.61	-0.0338
194.49	-0.015438
194.37	0.011173
194.25	0.021069
194.12	0.0040255
194	-0.020457
193.88	-0.022156
193.76	0.0051136
193.63	0.033924
193.51	0.032773
193.39	0.00094186
193.27	-0.033141
193.15	-0.046461
193.02	-0.044299
192.9	-0.044957
192.78	-0.051974
192.66	-0.053161
192.54	-0.043602
192.41	-0.034981
192.29	-0.036524
192.17	-0.037606
192.05	-0.02079
191.92	0.011231
191.8	0.033531
191.68	0.026919
191.56	0.00012567
191.44	-0.021367
191.31	-0.023549
191.19	-0.013734
191.07	-0.0043163
190.95	0.0037882
190.82	0.016708
190.7	0.0325
190.58	0.039346
190.46	0.029976
190.34	0.01126
190.21	-0.0046812
190.09	-0.014479
189.97	-0.022726
189.85	-0.029807
189.73	-0.029053
189.6	-0.018281
189.48	-0.0067698
189.36	-0.0048784
189.24	-0.011004
189.11	-0.015667
188.99	-0.016156
188.87	-0.018837
188.75	-0.026057
188.63	-0.029355
188.5	-0.021131
188.38	-0.007823
188.26	-0.0041252
188.14	-0.014995
188.02	-0.029452
187.89	-0.03361
187.77	-0.025561
187.65	-0.014917
187.53	-0.010388
187.4	-0.011053
187.28	-0.0092377
187.16	0.00072525
187.04	0.017467
186.92	0.034686
186.79	0.046369
186.67	0.049541
186.55	0.043218
186.43	0.027033
186.3	0.0027451
186.18	-0.022968
186.06	-0.039362
185.94	-0.038385
185.82	-0.02277
185.69	-0.0065278
185.57	-0.003538
185.45	-0.012781
185.33	-0.017066
185.21	-0.0013077
185.08	0.027476
184.96	0.043906
184.84	0.031837
184.72	0.0045123
184.59	-0.0087826
184.47	0.0046266
184.35	0.027533
184.23	0.033522
184.11	0.015179
183.98	-0.011682
183.86	-0.026732
183.74	-0.022028
183.62	-0.0034068
183.49	0.016232
183.37	0.023409
183.25	0.012109
183.13	-0.0081819
183.01	-0.016784
182.88	-0.002074
182.76	0.023291
182.64	0.035102
182.52	0.026775
182.4	0.01686
182.27	0.022052
182.15	0.031715
182.03	0.021421
181.91	-0.011254
181.78	-0.03951
181.66	-0.040359
181.54	-0.021804
181.42	-0.0071988
181.3	-0.002589
181.17	0.0051617
181.05	0.021503
180.93	0.033149
180.81	0.028822
180.69	0.017269
180.56	0.014832
180.44	0.023068
180.32	0.029056
180.2	0.023958
180.07	0.0119
179.95	0.0017128
179.83	-0.002594
179.71	-0.0032548
179.59	-0.0060633
179.46	-0.015096
179.34	-0.02529
179.22	-0.023388
179.1	-0.0033396
178.97	0.022124
178.85	0.034391
178.73	0.031522
178.61	0.026566
178.49	0.023749
178.36	0.011899
178.24	-0.012271
178.12	-0.02984
178	-0.022448
177.88	4.9822e-05
177.75	0.011177
177.63	0.00354
177.51	-0.0035527
177.39	0.0064404
177.26	0.025407
177.14	0.034237
177.02	0.02687
176.9	0.012586
176.78	0.0022259
176.65	0.00053518
176.53	0.0070693
176.41	0.01666
176.29	0.021694
176.16	0.01985
176.04	0.016631
175.92	0.015339
175.8	0.0098056
175.68	-0.0050404
175.55	-0.019883
175.43	-0.019545
175.31	-0.0043826
175.19	0.0081724
175.07	0.0062974
174.94	-0.0024659
174.82	-0.0056115
174.7	-0.0039727
174.58	-0.0061046
174.45	-0.010853
174.33	-0.0079288
174.21	0.004894
174.09	0.016587
173.97	0.018181
173.84	0.014201
173.72	0.01304
173.6	0.012859
173.48	0.0055666
173.35	-0.008218
173.23	-0.017597
173.11	-0.016376
172.99	-0.012013
172.87	-0.014835
172.74	-0.022935
172.62	-0.024197
172.5	-0.01258
172.38	0.0034133
172.26	0.010633
172.13	0.0062032
172.01	-0.00041731
171.89	0.0012268
171.77	0.012099
171.64	0.024287
171.52	0.029321
171.4	0.024456
171.28	0.012411
171.16	-0.002032
171.03	-0.013747
170.91	-0.017564
170.79	-0.010895
170.67	0.0018583
170.55	0.010101
170.42	0.0066281
170.3	-0.0032719
170.18	-0.006482
170.06	0.0019606
169.93	0.011256
169.81	0.0074614
169.69	-0.0084881
169.57	-0.021191
169.45	-0.019568
169.32	-0.0091017
169.2	-0.0022078
169.08	-0.0019165
168.96	-0.0016768
168.83	0.0012539
168.71	0.0011353
168.59	-0.005072
168.47	-0.0097216
168.35	-0.004814
168.22	0.003695
168.1	0.001446
167.98	-0.013414
167.86	-0.024153
167.74	-0.016297
167.61	0.0018601
167.49	0.0087716
167.37	-0.0026466
167.25	-0.017325
167.12	-0.019967
167	-0.013961
166.88	-0.011274
166.76	-0.011679
166.64	-0.0039557
166.51	0.01423
166.39	0.029841
166.27	0.031419
166.15	0.023249
166.02	0.016374
165.9	0.012009
165.78	0.0024579
165.66	-0.013809
165.54	-0.026655
165.41	-0.026246
165.29	-0.015628
165.17	-0.0077596
165.05	-0.011172
164.93	-0.020657
164.8	-0.023089
164.68	-0.012874
164.56	-0.00034686
164.44	-0.0013207
164.31	-0.01735
164.19	-0.031274
164.07	-0.026883
163.95	-0.0094017
163.83	0.00060995
163.7	-0.0071651
163.58	-0.021478
163.46	-0.026201
163.34	-0.020464
163.22	-0.015489
163.09	-0.015949
162.97	-0.013942
162.85	-0.0032219
162.73	0.007728
162.6	0.0030999
162.48	-0.020823
162.36	-0.048942
162.24	-0.062854
162.12	-0.060486
161.99	-0.055533
161.87	-0.057395
161.75	-0.058425
161.63	-0.046305
161.5	-0.024071
161.38	-0.0081982
161.26	-0.0069502
161.14	-0.011318
161.02	-0.011844
160.89	-0.013868
160.77	-0.025756
160.65	-0.038543
160.53	-0.031818
160.41	-0.0014192
160.28	0.030402
160.16	0.03805
160.04	0.018566
159.92	-0.010396
159.79	-0.031573
159.67	-0.039866
159.55	-0.038044
159.43	-0.030424
159.31	-0.021674
159.18	-0.015532
159.06	-0.012191
158.94	-0.0096857
158.82	-0.0083717
158.69	-0.011281
158.57	-0.01986
158.45	-0.031931
158.33	-0.04352
158.21	-0.049871
158.08	-0.04595
157.96	-0.031234
157.84	-0.014987
157.72	-0.010974
157.6	-0.022763
157.47	-0.037476
157.35	-0.038809
157.23	-0.025195
157.11	-0.011044
156.98	-0.009954
156.86	-0.02016
156.74	-0.027811
156.62	-0.022431
156.5	-0.0076841
156.37	0.0022056
156.25	-0.0039109
156.13	-0.022855
156.01	-0.038543
155.89	-0.035595
155.76	-0.013153
155.64	0.013951
155.52	0.027549
155.4	0.020201
155.27	-0.00093377
155.15	-0.021494
155.03	-0.030527
154.91	-0.026383
154.79	-0.015847
154.66	-0.0089848
154.54	-0.013058
154.42	-0.027928
154.3	-0.04516
154.17	-0.052839
154.05	-0.044986
153.93	-0.02848
153.81	-0.018802
153.69	-0.025374
153.56	-0.040627
153.44	-0.046631
153.32	-0.034454
153.2	-0.014725
153.08	-0.0062259
152.95	-0.015267
152.83	-0.030039
152.71	-0.035546
152.59	-0.029917
152.46	-0.023502
152.34	-0.025099
152.22	-0.03342
152.1	-0.041105
151.98	-0.042552
151.85	-0.037
151.73	-0.028046
151.61	-0.022207
151.49	-0.024497
151.36	-0.032389
151.24	-0.036902
151.12	-0.033185
151	-0.027233
150.88	-0.027017
150.75	-0.029279
150.63	-0.023354
150.51	-0.0095737
150.39	-0.0044304
150.27	-0.020042
150.14	-0.044121
150.02	-0.051012
149.9	-0.032849
149.78	-0.010142
149.65	-0.0071411
149.53	-0.023919
149.41	-0.039893
149.29	-0.040851
149.17	-0.033217
149.04	-0.030473
148.92	-0.033719
148.8	-0.03207
148.68	-0.019557
148.56	-0.0046209
148.43	-0.00015033
148.31	-0.0074684
148.19	-0.01465
148.07	-0.011184
147.94	-0.00067867
147.82	0.00424
147.7	-0.0018558
147.58	-0.010829
147.46	-0.012469
147.33	-0.0080262
147.21	-0.0076429
147.09	-0.016019
146.97	-0.026278
146.84	-0.029155
146.72	-0.023241
146.6	-0.013139
146.48	-0.0016474
146.36	0.010968
146.23	0.021222
146.11	0.021307
145.99	0.0057549
145.87	-0.022369
145.75	-0.051936
145.62	-0.069131
145.5	-0.064954
145.38	-0.042685
145.26	-0.018253
145.13	-0.0078165
145.01	-0.012525
144.89	-0.019682
144.77	-0.020886
144.65	-0.022709
144.52	-0.03397
144.4	-0.048023
144.28	-0.047581
144.16	-0.027042
144.03	-0.0013259
143.91	0.010306
143.79	0.0029175
143.67	-0.014179
143.55	-0.029261
143.42	-0.035287
143.3	-0.031177
143.18	-0.022838
143.06	-0.019544
142.94	-0.022918
142.81	-0.022633
142.69	-0.010631
142.57	0.0026251
142.45	-0.0036458
142.32	-0.033685
142.2	-0.065299
142.08	-0.072518
141.96	-0.05322
141.84	-0.029079
141.71	-0.021605
141.59	-0.033068
141.47	-0.048183
141.35	-0.049321
141.23	-0.031709
141.1	-0.0084852
140.98	0.00021499
140.86	-0.012183
140.74	-0.02962
140.61	-0.029403
140.49	-0.0070281
140.37	0.019545
140.25	0.030126
140.13	0.020957
140	0.0022421
139.88	-0.015439
139.76	-0.026758
139.64	-0.028591
139.51	-0.020005
139.39	-0.0069365
139.27	-0.0016122
139.15	-0.012761
139.03	-0.03592
138.9	-0.05512
138.78	-0.05655
138.66	-0.042571
138.54	-0.03112
138.42	-0.037384
138.29	-0.055279
138.17	-0.062128
138.05	-0.045366
137.93	-0.01976
137.8	-0.010864
137.68	-0.023316
137.56	-0.035098
137.44	-0.026182
137.32	-0.0040113
137.19	0.0072739
137.07	-0.0020999
136.95	-0.017688
136.83	-0.022421
136.7	-0.018114
136.58	-0.01949
136.46	-0.032276
136.34	-0.04516
136.22	-0.043298
136.09	-0.024247
135.97	0.00075156
135.85	0.01712
135.73	0.016716
135.61	0.0012531
135.48	-0.020008
135.36	-0.036934
135.24	-0.045901
135.12	-0.050871
134.99	-0.056283
134.87	-0.060452
134.75	-0.058239
134.63	-0.048775
134.51	-0.037104
134.38	-0.028589
134.26	-0.025415
134.14	-0.028519
134.02	-0.037753
133.9	-0.047901
133.77	-0.049842
133.65	-0.040632
133.53	-0.029197
133.41	-0.026278
133.28	-0.03078
133.16	-0.032726
133.04	-0.028881
132.92	-0.026913
132.8	-0.031451
132.67	-0.034374
132.55	-0.02545
132.43	-0.0074765
132.31	0.0064317
132.18	0.0077831
132.06	-0.0018241
131.94	-0.017083
131.82	-0.031664
131.7	-0.035552
131.57	-0.021555
131.45	0.00083348
131.33	0.0082511
131.21	-0.010702
131.09	-0.038123
130.96	-0.045422
130.84	-0.026824
130.72	-0.0038649
130.6	0.0037693
130.47	0.00023184
130.35	0.0008872
130.23	0.0074049
130.11	0.0066698
129.99	-0.0078234
129.86	-0.024446
129.74	-0.02737
129.62	-0.015909
129.5	-0.0042733
129.37	-0.0042121
129.25	-0.013419
129.13	-0.021947
129.01	-0.025202
128.89	-0.02621
128.76	-0.026883
128.64	-0.023569
128.52	-0.014681
128.4	-0.008184
128.28	-0.01394
128.15	-0.027958
128.03	-0.031752
127.91	-0.013149
127.79	0.015749
127.66	0.02842
127.54	0.012335
127.42	-0.017692
127.3	-0.036224
127.18	-0.032614
127.05	-0.016813
126.93	-0.0043987
126.81	-0.0019494
126.69	-0.006347
126.57	-0.012046
126.44	-0.015796
126.32	-0.017509
126.2	-0.020292
126.08	-0.028357
125.95	-0.041322
125.83	-0.050762
125.71	-0.046461
125.59	-0.028355
125.47	-0.0096806
125.34	-0.0043958
125.22	-0.011408
125.1	-0.014812
124.98	-0.0019715
124.85	0.020752
124.73	0.033825
124.61	0.026154
124.49	0.0070668
124.37	-0.0058129
124.24	-0.0074716
124.12	-0.0083927
124	-0.016238
123.88	-0.022361
123.76	-0.013487
123.63	0.0068584
123.51	0.018874
123.39	0.011044
123.27	-0.0048409
123.14	-0.010176
123.02	-0.0044433
122.9	-0.0028242
122.78	-0.011111
122.66	-0.016187
122.53	-0.0063507
122.41	0.0095362
122.29	0.012939
122.17	0.00042069
122.04	-0.01293
121.92	-0.01362
121.8	-0.0035595
121.68	0.0078774
121.56	0.016402
121.43	0.0221
121.31	0.022443
121.19	0.013656
121.07	-0.0022729
120.95	-0.017737
120.82	-0.027318
120.7	-0.03178
120.58	-0.033511
120.46	-0.031388
120.33	-0.022651
120.21	-0.0087578
120.09	0.0029223
119.97	0.0045021
119.85	-0.0050851
119.72	-0.018209
119.6	-0.024322
119.48	-0.018152
119.36	-0.0031282
119.24	0.011816
119.11	0.018287
118.99	0.012936
118.87	-0.0015828
118.75	-0.019245
118.62	-0.034227
118.5	-0.041568
118.38	-0.036166
118.26	-0.016775
118.14	0.0060748
118.01	0.012798
117.89	-0.0050947
117.77	-0.029475
117.65	-0.032217
117.52	-0.010971
117.4	0.0036183
117.28	-0.014271
117.16	-0.05002
117.04	-0.065349
116.91	-0.047265
116.79	-0.023339
116.67	-0.02401
116.55	-0.044852
116.43	-0.057413
116.3	-0.047944
116.18	-0.030345
116.06	-0.022669
115.94	-0.025465
115.81	-0.028841
115.69	-0.030628
115.57	-0.037082
115.45	-0.048208
115.33	-0.052462
115.2	-0.040365
115.08	-0.018775
114.96	-0.0059325
114.84	-0.012124
114.71	-0.028741
114.59	-0.037736
114.47	-0.029779
114.35	-0.012316
114.23	-0.002475
114.1	-0.013069
113.98	-0.041156
113.86	-0.066543
113.74	-0.065814
113.62	-0.034957
113.49	0.0030207
113.37	0.020188
113.25	0.013493
113.13	0.0045535
113	0.0086327
112.88	0.014947
112.76	0.0048154
112.64	-0.01979
112.52	-0.037425
112.39	-0.03329
112.27	-0.01336
112.15	0.0064592
112.03	0.014985
111.9	0.0090747
111.78	-0.007058
111.66	-0.021924
111.54	-0.023921
111.42	-0.012758
111.29	0.0011653
111.17	0.0096176
111.05	0.011146
110.93	0.0025742
110.81	-0.021068
110.68	-0.051781
110.56	-0.066821
110.44	-0.054114
110.32	-0.030559
110.19	-0.020558
110.07	-0.023048
109.95	-0.018021
109.83	-0.0033528
109.71	-0.0027253
109.58	-0.029604
109.46	-0.062774
109.34	-0.072313
109.22	-0.057116
109.1	-0.039539
108.97	-0.030572
108.85	-0.020377
108.73	-0.0032212
108.61	0.0078714
108.48	9.8305e-05
108.36	-0.018168
108.24	-0.027176
108.12	-0.021134
108	-0.013503
107.87	-0.018119
107.75	-0.032805
107.63	-0.043226
107.51	-0.038417
107.38	-0.02064
107.26	-0.0022973
107.14	0.005388
107.02	0.0011746
106.9	-0.0080334
106.77	-0.016504
106.65	-0.024334
106.53	-0.03223
106.41	-0.03603
106.29	-0.030792
106.16	-0.018532
106.04	-0.0070242
105.92	-0.00072562
105.8	0.0026647
105.67	0.005233
105.55	0.0028279
105.43	-0.010131
105.31	-0.031286
105.19	-0.049256
105.06	-0.052721
104.94	-0.039869
104.82	-0.019925
104.7	-0.00701
104.57	-0.011061
104.45	-0.030681
104.33	-0.052738
104.21	-0.061156
104.09	-0.04953
103.96	-0.026173
103.84	-0.0058481
103.72	0.003392
103.6	0.0042598
103.48	0.0025723
103.35	-0.00029454
103.23	-0.0050081
103.11	-0.0078838
102.99	-0.0028825
102.86	0.0089697
102.74	0.017335
102.62	0.013806
102.5	0.0027112
102.38	-0.0043061
102.25	-0.0037132
102.13	-0.0041196
102.01	-0.012707
101.89	-0.023364
101.77	-0.024552
101.64	-0.016629
101.52	-0.01298
101.4	-0.020782
101.28	-0.027653
101.15	-0.015711
101.03	0.012578
100.91	0.031991
100.79	0.022687
100.67	-0.0052413
100.54	-0.022949
100.42	-0.016418
100.3	-4.5369e-05
100.18	0.0051791
100.05	-0.002007
99.933	-0.0062852
99.81	-0.0004532
99.688	0.0038308
99.566	-0.0074957
99.444	-0.031295
99.322	-0.050124
99.2	-0.052132
99.077	-0.042819
98.955	-0.036665
98.833	-0.040306
98.711	-0.045703
98.589	-0.039723
98.467	-0.020096
98.344	-0.00038686
98.222	0.003839
98.1	-0.005985
97.978	-0.010845
97.856	0.0040887
97.734	0.030978
97.611	0.048324
97.489	0.046189
97.367	0.034508
97.245	0.025497
97.123	0.017204
97.001	0.000975
96.878	-0.021016
96.756	-0.035438
96.634	-0.034405
96.512	-0.024471
96.39	-0.017213
96.268	-0.016722
96.145	-0.018909
96.023	-0.018278
95.901	-0.012417
95.779	-0.0038091
95.657	-5.037e-06
95.535	-0.007647
95.412	-0.02285
95.29	-0.032405
95.168	-0.029609
95.046	-0.023971
94.924	-0.027763
94.802	-0.037062
94.679	-0.037067
94.557	-0.02563
94.435	-0.018611
94.313	-0.026991
94.191	-0.040376
94.069	-0.04285
93.946	-0.036836
93.824	-0.038266
93.702	-0.051386
93.58	-0.062138
93.458	-0.05866
93.336	-0.04695
93.213	-0.041065
93.091	-0.04604
92.969	-0.056188
92.847	-0.063614
92.725	-0.062257
92.603	-0.049462
92.48	-0.031248
92.358	-0.021646
92.236	-0.027858
92.114	-0.038042
91.992	-0.03328
91.87	-0.012321
91.747	0.0047455
91.625	0.0009364
91.503	-0.017192
91.381	-0.029336
91.259	-0.02653
91.137	-0.019311
91.014	-0.022473
90.892	-0.038065
90.77	-0.054829
90.648	-0.06063
90.526	-0.053561
90.404	-0.042341
90.281	-0.036853
90.159	-0.037985
90.037	-0.037492
89.915	-0.028847
89.793	-0.016663
89.671	-0.012551
89.548	-0.021696
89.426	-0.036335
89.304	-0.043597
89.182	-0.037714
89.06	-0.02293
88.938	-0.0064086
88.815	0.0081152
88.693	0.018782
88.571	0.021294
88.449	0.011376
88.327	-0.0066582
88.205	-0.018107
88.082	-0.010915
87.96	0.0088954
87.838	0.020753
87.716	0.012098
87.594	-0.007334
87.472	-0.01944
87.349	-0.02184
87.227	-0.028293
87.105	-0.044581
86.983	-0.055474
86.861	-0.043531
86.739	-0.014111
86.616	0.0087152
86.494	0.0093591
86.372	-0.0056395
86.25	-0.021217
86.128	-0.030478
86.006	-0.033654
85.883	-0.030279
85.761	-0.021807
85.639	-0.017143
85.517	-0.02477
85.395	-0.038978
85.273	-0.0426
85.15	-0.026439
85.028	5.1849e-05
84.906	0.020426
84.784	0.027876
84.662	0.026095
84.54	0.019006
84.417	0.0069784
84.295	-0.0081057
84.173	-0.020738
84.051	-0.026686
83.929	-0.026748
83.807	-0.024865
83.684	-0.025237
83.562	-0.031109
83.44	-0.042133
83.318	-0.051546
83.196	-0.050187
83.074	-0.036686
82.951	-0.021338
82.829	-0.016351
82.707	-0.023146
82.585	-0.03214
82.463	-0.034428
82.341	-0.030551
82.218	-0.027376
82.096	-0.029355
81.974	-0.034812
81.852	-0.039597
81.73	-0.04221
81.608	-0.044597
81.485	-0.048465
81.363	-0.052
81.241	-0.051281
81.119	-0.04478
80.997	-0.034893
80.875	-0.024581
80.752	-0.01476
80.63	-0.0069371
80.508	-0.0061937
80.386	-0.01709
80.264	-0.035837
80.142	-0.0502
80.019	-0.049898
79.897	-0.03586
79.775	-0.017937
79.653	-0.0056621
79.531	-0.0034656
79.409	-0.012176
79.286	-0.029562
79.164	-0.047886
79.042	-0.055562
78.92	-0.046368
78.798	-0.027386
78.676	-0.014508
78.553	-0.017502
78.431	-0.029866
78.309	-0.035345
78.187	-0.025576
78.065	-0.010275
77.943	-0.0077376
77.82	-0.024547
77.698	-0.046851
77.576	-0.054301
77.454	-0.041923
77.332	-0.025077
77.21	-0.021998
77.087	-0.034662
76.965	-0.049399
76.843	-0.053928
76.721	-0.049283
76.599	-0.044584
76.477	-0.044328
76.354	-0.044232
76.232	-0.038525
76.11	-0.028166
75.988	-0.020279
75.866	-0.019983
75.744	-0.02421
75.621	-0.025062
75.499	-0.01968
75.377	-0.014853
75.255	-0.019329
75.133	-0.03221
75.011	-0.04275
74.888	-0.043324
74.766	-0.039073
74.644	-0.040606
74.522	-0.048632
74.4	-0.051402
74.278	-0.039738
74.155	-0.020853
74.033	-0.012336
73.911	-0.021993
73.789	-0.037419
73.667	-0.038756
73.545	-0.020886
73.422	0.00071343
73.3	0.0075268
73.178	-0.0023366
73.056	-0.016267
72.934	-0.026334
72.812	-0.038122
72.689	-0.057602
72.567	-0.077423
72.445	-0.085046
72.323	-0.081027
72.201	-0.0787
72.079	-0.084528
71.956	-0.088715
71.834	-0.080031
71.712	-0.061633
71.59	-0.045087
71.468	-0.035221
71.346	-0.030205
71.223	-0.032008
71.101	-0.044436
70.979	-0.060571
70.857	-0.064652
70.735	-0.051808
70.613	-0.036356
70.49	-0.032597
70.368	-0.034182
70.246	-0.022696
70.124	0.0059102
70.002	0.033586
69.88	0.040207
69.757	0.023772
69.635	-0.0017415
69.513	-0.021907
69.391	-0.03103
69.269	-0.03108
69.147	-0.028067
69.024	-0.028612
68.902	-0.035324
68.78	-0.044262
68.658	-0.048618
68.536	-0.044805
68.414	-0.033901
68.291	-0.019027
68.169	-0.0046801
68.047	0.0018549
67.925	-0.0068526
67.803	-0.030983
67.681	-0.059951
67.558	-0.079162
67.436	-0.081007
67.314	-0.068435
67.192	-0.048699
67.07	-0.026836
66.948	-0.0069031
66.825	0.0039002
66.703	-0.0011591
66.581	-0.018268
66.459	-0.031552
66.337	-0.027979
66.215	-0.013314
66.092	-0.0072791
65.97	-0.020993
65.848	-0.044599
65.726	-0.060679
65.604	-0.064294
65.482	-0.063114
65.359	-0.061735
65.237	-0.055952
65.115	-0.043409
64.993	-0.029969
64.871	-0.020749
64.749	-0.013044
64.626	-0.0053635
64.504	-0.0065517
64.382	-0.02493
64.26	-0.05104
64.138	-0.06337
64.016	-0.053478
63.893	-0.03527
63.771	-0.025239
63.649	-0.02338
63.527	-0.020833
63.405	-0.017602
63.283	-0.021026
63.16	-0.030259
63.038	-0.034558
62.916	-0.02856
62.794	-0.020105
62.672	-0.020019
62.55	-0.030983
62.427	-0.048495
62.305	-0.065218
62.183	-0.071372
62.061	-0.05948
61.939	-0.034924
61.817	-0.015073
61.694	-0.010887
61.572	-0.015316
61.45	-0.017726
61.328	-0.022433
61.206	-0.039569
61.084	-0.061182
60.961	-0.064351
60.839	-0.043232
60.717	-0.022361
60.595	-0.026597
60.473	-0.048538
60.351	-0.060397
60.228	-0.052265
60.106	-0.041104
59.984	-0.040828
59.862	-0.041277
59.74	-0.026894
59.618	-0.0047804
59.495	0.00062911
59.373	-0.021171
59.251	-0.052466
59.129	-0.066927
59.007	-0.056308
58.884	-0.034718
58.762	-0.02225
58.64	-0.028679
58.518	-0.049149
58.396	-0.069625
58.274	-0.076565
58.151	-0.066161
58.029	-0.047289
57.907	-0.034661
57.785	-0.03688
57.663	-0.049702
57.541	-0.060368
57.418	-0.05894
57.296	-0.04643
57.174	-0.032522
57.052	-0.02566
56.93	-0.026091
56.808	-0.028662
56.685	-0.029933
56.563	-0.02957
56.441	-0.026486
56.319	-0.019432
56.197	-0.013076
56.075	-0.017073
55.952	-0.033297
55.83	-0.048334
55.708	-0.047452
55.586	-0.035369
55.464	-0.032678
55.342	-0.047117
55.219	-0.057944
55.097	-0.039424
54.975	0.0037038
54.853	0.036095
54.731	0.029955
54.609	-0.0051006
54.486	-0.035185
54.364	-0.038804
54.242	-0.023875
54.12	-0.012386
53.998	-0.016992
53.876	-0.033565
53.753	-0.049484
53.631	-0.054732
53.509	-0.047967
53.387	-0.036113
53.265	-0.028034
53.143	-0.026629
53.02	-0.027
52.898	-0.02284
52.776	-0.013683
52.654	-0.0052455
52.532	-0.0040924
52.41	-0.01291
52.287	-0.02889
52.165	-0.044337
52.043	-0.050376
51.921	-0.043974
51.799	-0.03228
51.677	-0.027244
51.554	-0.034098
51.432	-0.046698
51.31	-0.055602
51.188	-0.058696
51.066	-0.061168
50.944	-0.066237
50.821	-0.070022
50.699	-0.06712
50.577	-0.05835
50.455	-0.049727
50.333	-0.044489
50.211	-0.03947
50.088	-0.030555
49.966	-0.019158
49.844	-0.010369
49.722	-0.0053814
49.6	0.0006708
49.478	0.011621
49.355	0.023549
49.233	0.028353
49.111	0.023171
48.989	0.012708
48.867	0.0020755
48.745	-0.0079904
48.622	-0.016404
48.5	-0.017351
48.378	-0.0072193
48.256	0.0056872
48.134	0.0063179
48.012	-0.0094234
47.889	-0.028237
47.767	-0.035508
47.645	-0.033309
47.523	-0.035587
47.401	-0.047509
47.279	-0.057765
47.156	-0.053518
47.034	-0.036774
46.912	-0.021738
46.79	-0.019328
46.668	-0.027959
46.546	-0.037106
46.423	-0.036572
46.301	-0.024554
46.179	-0.01037
46.057	-0.0071362
45.935	-0.017369
45.813	-0.027755
45.69	-0.02411
45.568	-0.01069
45.446	-0.0066716
45.324	-0.021047
45.202	-0.039648
45.08	-0.044282
44.957	-0.038377
44.835	-0.041915
44.713	-0.061173
44.591	-0.076185
44.469	-0.065552
44.347	-0.035889
44.224	-0.015741
44.102	-0.021652
43.98	-0.040419
43.858	-0.048303
43.736	-0.039948
43.614	-0.031078
43.491	-0.035857
43.369	-0.049952
43.247	-0.058357
43.125	-0.054694
43.003	-0.047557
42.881	-0.048152
42.758	-0.05572
42.636	-0.058247
42.514	-0.047204
42.392	-0.028765
42.27	-0.018101
42.148	-0.023336
42.025	-0.037739
41.903	-0.047973
41.781	-0.047158
41.659	-0.038921
41.537	-0.032533
41.415	-0.036957
41.292	-0.05501
41.17	-0.076436
41.048	-0.079008
40.926	-0.04755
40.804	0.0027614
40.682	0.030528
40.559	0.0068374
40.437	-0.050486
40.315	-0.090689
40.193	-0.081935
40.071	-0.04319
39.949	-0.019494
39.826	-0.03077
39.704	-0.053923
39.582	-0.055181
39.46	-0.02994
39.338	-0.0034223
39.216	0.0027723
39.093	-0.006581
38.971	-0.013406
38.849	-0.011894
38.727	-0.011098
38.605	-0.015745
38.483	-0.017289
38.36	-0.0086757
38.238	0.0015848
38.116	-0.00034535
37.994	-0.013643
37.872	-0.023855
37.75	-0.024023
37.627	-0.023792
37.505	-0.032331
37.383	-0.041079
37.261	-0.03357
37.139	-0.0097073
37.017	0.0099174
36.894	0.0065841
36.772	-0.016299
36.65	-0.039377
36.528	-0.048795
36.406	-0.045863
36.284	-0.038185
36.161	-0.029245
36.039	-0.019495
35.917	-0.011954
35.795	-0.010372
35.673	-0.012979
35.551	-0.013951
35.428	-0.012476
35.306	-0.015122
35.184	-0.025666
35.062	-0.036769
34.94	-0.037373
34.818	-0.026416
34.695	-0.013177
34.573	-0.0047658
34.451	-0.0004417
34.329	0.00062282
34.207	-0.0052752
34.085	-0.01793
33.962	-0.02759
33.84	-0.026813
33.718	-0.024212
33.596	-0.035536
33.474	-0.060051
33.352	-0.075915
33.229	-0.064738
33.107	-0.034918
32.985	-0.013945
32.863	-0.019541
32.741	-0.043316
32.619	-0.0623
32.496	-0.062606
32.374	-0.050825
32.252	-0.043828
32.13	-0.048518
32.008	-0.05331
31.886	-0.042256
31.763	-0.016612
31.641	0.003385
31.519	0.00075509
31.397	-0.019775
31.275	-0.04042
31.153	-0.052051
31.03	-0.058778
30.908	-0.063554
30.786	-0.061054
30.664	-0.048976
30.542	-0.036911
30.42	-0.035338
30.297	-0.040154
30.175	-0.037317
30.053	-0.022801
29.931	-0.01015
29.809	-0.014949
29.687	-0.03621
29.564	-0.056655
29.442	-0.059322
29.32	-0.041725
29.198	-0.016022
29.076	0.0016712
28.954	0.0034215
28.831	-0.0051912
28.709	-0.010697
28.587	-0.00451
28.465	0.0087607
28.343	0.016251
28.221	0.0099139
28.098	-0.0066521
27.976	-0.024022
27.854	-0.036407
27.732	-0.042997
27.61	-0.042339
27.488	-0.030978
27.365	-0.010343
27.243	0.008391
27.121	0.011802
26.999	-0.001909
26.877	-0.01953
26.755	-0.025636
26.632	-0.017105
26.51	-0.0027763
26.388	0.008761
26.266	0.015607
26.144	0.016451
26.022	0.0054689
25.899	-0.01959
25.777	-0.046704
25.655	-0.056222
25.533	-0.042234
25.411	-0.021515
25.289	-0.015058
25.166	-0.023879
25.044	-0.030564
24.922	-0.023961
24.8	-0.012979
24.678	-0.011825
24.556	-0.01979
24.433	-0.024834
24.311	-0.023811
24.189	-0.027696
24.067	-0.043486
23.945	-0.059889
23.823	-0.059311
23.7	-0.041253
23.578	-0.02569
23.456	-0.031085
23.334	-0.053508
23.212	-0.070755
23.09	-0.065524
22.967	-0.042094
22.845	-0.020455
22.723	-0.016002
22.601	-0.026291
22.479	-0.037174
22.357	-0.039443
22.234	-0.036464
22.112	-0.035643
21.99	-0.037018
21.868	-0.034412
21.746	-0.026036
21.624	-0.018531
21.501	-0.019004
21.379	-0.026656
21.257	-0.034338
21.135	-0.035756
21.013	-0.029379
20.891	-0.018609
20.768	-0.011375
20.646	-0.016475
20.524	-0.034855
20.402	-0.054847
20.28	-0.061188
20.158	-0.050233
20.035	-0.032688
19.913	-0.020388
19.791	-0.014903
19.669	-0.011431
19.547	-0.0088723
19.425	-0.010727
19.302	-0.018193
19.18	-0.027599
19.058	-0.034223
18.936	-0.034779
18.814	-0.027442
18.692	-0.014705
18.569	-0.0056814
18.447	-0.0086176
18.325	-0.018926
18.203	-0.021389
18.081	-0.0089821
17.959	0.0058
17.836	0.0048212
17.714	-0.013806
17.592	-0.034562
17.47	-0.043079
17.348	-0.037999
17.226	-0.025182
17.103	-0.01025
16.981	-0.00048094
16.859	-0.0046457
16.737	-0.022522
16.615	-0.039416
16.493	-0.040299
16.37	-0.028414
16.248	-0.021956
16.126	-0.031502
16.004	-0.047946
15.882	-0.055443
15.76	-0.050125
15.637	-0.041475
15.515	-0.039401
15.393	-0.045513
15.271	-0.055244
15.149	-0.062778
15.027	-0.063103
14.904	-0.053907
14.782	-0.038685
14.66	-0.026281
14.538	-0.023903
14.416	-0.029295
14.294	-0.031594
14.171	-0.022982
14.049	-0.010117
13.927	-0.010233
13.805	-0.031564
13.683	-0.059566
13.561	-0.069656
13.438	-0.055824
13.316	-0.039375
13.194	-0.043039
13.072	-0.062022
12.95	-0.071211
12.828	-0.059928
12.705	-0.04665
12.583	-0.053085
12.461	-0.074052
12.339	-0.085082
12.217	-0.075535
12.095	-0.059867
11.972	-0.05348
11.85	-0.050922
11.728	-0.03799
11.606	-0.017302
11.484	-0.0077468
11.362	-0.018613
11.239	-0.036855
11.117	-0.045104
10.995	-0.042492
10.873	-0.039218
10.751	-0.03789
10.629	-0.032805
10.506	-0.025579
10.384	-0.026852
10.262	-0.037457
10.14	-0.040514
10.018	-0.023359
9.8955	0.00019035
9.7734	0.0037326
9.6512	-0.016831
9.529	-0.03644
9.4069	-0.032788
9.2847	-0.012579
9.1625	0.0020305
9.0404	0.0026365
8.9182	-0.0022951
8.796	-0.0073004
8.6739	-0.016904
8.5517	-0.031567
8.4295	-0.041127
8.3074	-0.038889
8.1852	-0.032032
8.063	-0.030123
7.9409	-0.031936
7.8187	-0.033384
7.6965	-0.040498
7.5744	-0.059935
7.4522	-0.079885
7.33	-0.078369
7.2079	-0.055367
7.0857	-0.040216
6.9635	-0.054942
6.8414	-0.081564
6.7192	-0.083001
6.597	-0.052652
6.4749	-0.024558
6.3527	-0.029476
6.2305	-0.05636
6.1084	-0.068987
[truncated: 2,097 more rows]

## Sheet: Fig4
2θ	before		2θ	1 d		2θ	3 d		2θ	5 d		2θ	7 d		2θ	9 d		2θ	11 d		2θ	13 d		2θ	15 d
9.8854	1476		10.005	3020		9.9054	5395		9.9054	7297		10.005	9481		9.9054	13821		10.005	16019		9.9554	18391		10.005	21086
9.9021	1440		10.022	3021		9.9221	5360		9.9221	7363		10.022	9567		9.9221	13862		10.022	15981		9.9721	18387		10.022	21085
9.9188	1435		10.039	3022		9.9388	5388		9.9388	7380		10.039	9482		9.9388	13796		10.039	16007		9.9888	18397		10.039	21039
9.9355	1360		10.055	2922		9.9555	5325		9.9555	7386		10.055	9537		9.9555	13851		10.055	15987		10.005	18418		10.055	21075
9.9522	1382		10.072	3036		9.9722	5304		9.9722	7342		10.072	9445		9.9722	13836		10.072	16049		10.022	18394		10.072	20987
9.9689	1388		10.089	2998		9.9889	5360		9.9889	7279		10.089	9530		9.9889	13771		10.089	16029		10.039	18374		10.089	21113
9.9856	1383		10.106	2984		10.006	5341		10.006	7339		10.106	9568		10.006	13779		10.106	16056		10.056	18346		10.106	21035
10.002	1337		10.122	3014		10.022	5339		10.022	7372		10.122	9468		10.022	13813		10.122	16036		10.072	18409		10.122	21056
10.019	1367		10.139	2890		10.039	5390		10.039	7318		10.139	9616		10.039	13863		10.139	15961		10.089	18386		10.139	21029
10.036	1344		10.156	2960		10.056	5340		10.056	7390		10.156	9578		10.056	13840		10.156	15973		10.106	18442		10.156	21095
10.052	1344		10.172	2998		10.072	5312		10.072	7298		10.172	9606		10.072	13815		10.172	15968		10.122	18357		10.172	21086
10.069	1404		10.189	3013		10.089	5332		10.089	7319		10.189	9487		10.089	13764		10.189	16033		10.139	18350		10.189	21059
10.086	1317		10.206	3012		10.106	5405		10.106	7280		10.206	9498		10.106	13865		10.206	16020		10.156	18327		10.206	21045
10.103	1316		10.223	2986		10.123	5347		10.123	7351		10.223	9481		10.123	13811		10.223	15920		10.173	18379		10.223	20982
10.119	1382		10.239	3033		10.139	5418		10.139	7335		10.239	9535		10.139	13727		10.239	15991		10.189	18310		10.239	21123
10.136	1347		10.256	3093		10.156	5405		10.156	7335		10.256	9522		10.156	13792		10.256	16023		10.206	18457		10.256	20996
10.153	1359		10.273	3028		10.173	5320		10.173	7365		10.273	9502		10.173	13747		10.273	15984		10.223	18403		10.273	21066
10.169	1405		10.289	2987		10.189	5298		10.189	7309		10.289	9542		10.189	13813		10.289	15974		10.239	18372		10.289	20994
10.186	1326		10.306	2969		10.206	5320		10.206	7367		10.306	9455		10.206	13773		10.306	15958		10.256	18331		10.306	21112
10.203	1327		10.323	2986		10.223	5288		10.223	7263		10.323	9489		10.223	13804		10.323	15930		10.273	18348		10.323	21000
10.22	1340		10.34	2886		10.24	5335		10.24	7360		10.34	9549		10.24	13792		10.34	15925		10.29	18325		10.34	21037
10.236	1270		10.356	2971		10.256	5350		10.256	7308		10.356	9437		10.256	13717		10.356	15966		10.306	18335		10.356	21022
10.253	1315		10.373	2987		10.273	5324		10.273	7348		10.373	9446		10.273	13689		10.373	15956		10.323	18418		10.373	21022
10.27	1282		10.39	2945		10.29	5306		10.29	7304		10.39	9494		10.29	13732		10.39	15944		10.34	18413		10.39	21015
10.286	1339		10.406	2961		10.306	5350		10.306	7374		10.406	9529		10.306	13774		10.406	15898		10.356	18355		10.406	21021
10.303	1406		10.423	2984		10.323	5346		10.323	7313		10.423	9520		10.323	13790		10.423	15946		10.373	18396		10.423	21051
10.32	1294		10.44	2948		10.34	5346		10.34	7323		10.44	9472		10.34	13764		10.44	15988		10.39	18335		10.44	21044
10.337	1367		10.457	2925		10.357	5273		10.357	7355		10.457	9465		10.357	13769		10.457	15974		10.407	18375		10.457	21114
10.353	1328		10.473	2973		10.373	5293		10.373	7284		10.473	9514		10.373	13847		10.473	15989		10.423	18363		10.473	21002
10.37	1378		10.49	2916		10.39	5287		10.39	7339		10.49	9487		10.39	13733		10.49	15945		10.44	18340		10.49	20979
10.387	1308		10.507	2926		10.407	5281		10.407	7321		10.507	9583		10.407	13795		10.507	15969		10.457	18320		10.507	21020
10.403	1319		10.523	2885		10.423	5254		10.423	7329		10.523	9565		10.423	13797		10.523	15935		10.473	18332		10.523	21064
10.42	1364		10.54	2929		10.44	5259		10.44	7319		10.54	9566		10.44	13765		10.54	15965		10.49	18352		10.54	21043
10.437	1261		10.557	2930		10.457	5357		10.457	7280		10.557	9494		10.457	13801		10.557	15971		10.507	18437		10.557	21062
10.454	1276		10.574	2927		10.474	5342		10.474	7265		10.574	9438		10.474	13762		10.574	15920		10.524	18355		10.574	21023
10.47	1332		10.59	2889		10.49	5271		10.49	7370		10.59	9507		10.49	13723		10.59	15974		10.54	18346		10.59	21073
10.487	1321		10.607	2976		10.507	5234		10.507	7319		10.607	9456		10.507	13763		10.607	15957		10.557	18334		10.607	21038
10.504	1373		10.624	2875		10.524	5280		10.524	7278		10.624	9419		10.524	13812		10.624	15898		10.574	18342		10.624	20990
10.52	1290		10.64	2921		10.54	5306		10.54	7321		10.64	9506		10.54	13697		10.64	15942		10.59	18320		10.64	21012
10.537	1304		10.657	2971		10.557	5317		10.557	7317		10.657	9368		10.557	13805		10.657	15968		10.607	18421		10.657	21064
10.554	1308		10.674	3011		10.574	5320		10.574	7363		10.674	9464		10.574	13789		10.674	15999		10.624	18403		10.674	21030
10.571	1295		10.691	2930		10.591	5390		10.591	7267		10.691	9489		10.591	13757		10.691	15911		10.641	18360		10.691	21080
10.587	1281		10.707	2929		10.607	5251		10.607	7228		10.707	9522		10.607	13712		10.707	15955		10.657	18399		10.707	20994
10.604	1380		10.724	2896		10.624	5266		10.624	7328		10.724	9502		10.624	13815		10.724	15893		10.674	18368		10.724	21101
10.621	1334		10.741	2898		10.641	5294		10.641	7297		10.741	9463		10.641	13766		10.741	15929		10.691	18352		10.741	20906
10.637	1276		10.757	2850		10.657	5236		10.657	7290		10.757	9499		10.657	13724		10.757	15974		10.707	18428		10.757	20971
10.654	1325		10.774	2924		10.674	5284		10.674	7233		10.774	9459		10.674	13741		10.774	15955		10.724	18274		10.774	20902
10.671	1403		10.791	2894		10.691	5346		10.691	7273		10.791	9476		10.691	13740		10.791	15945		10.741	18359		10.791	20935
10.687	1266		10.807	2949		10.707	5264		10.707	7266		10.807	9466		10.707	13736		10.807	15893		10.757	18261		10.807	21012
10.704	1319		10.824	2926		10.724	5270		10.724	7306		10.824	9451		10.724	13718		10.824	15911		10.774	18258		10.824	21021
10.721	1332		10.841	2901		10.741	5232		10.741	7309		10.841	9506		10.741	13776		10.841	15988		10.791	18276		10.841	20941
10.738	1255		10.858	2914		10.758	5247		10.758	7250		10.858	9443		10.758	13719		10.858	15975		10.808	18318		10.858	21005
10.754	1329		10.874	2866		10.774	5185		10.774	7256		10.874	9510		10.774	13685		10.874	15896		10.824	18287		10.874	21019
10.771	1385		10.891	2858		10.791	5250		10.791	7225		10.891	9481		10.791	13747		10.891	15924		10.841	18324		10.891	20918
10.788	1293		10.908	2851		10.808	5258		10.808	7202		10.908	9417		10.808	13695		10.908	15882		10.858	18376		10.908	20987
10.804	1298		10.924	2870		10.824	5290		10.824	7274		10.924	9455		10.824	13762		10.924	15910		10.874	18410		10.924	20974
10.821	1226		10.941	2787		10.841	5269		10.841	7290		10.941	9499		10.841	13712		10.941	15926		10.891	18287		10.941	21036
10.838	1324		10.958	2887		10.858	5281		10.858	7292		10.958	9449		10.858	13677		10.958	15972		10.908	18351		10.958	20971
10.855	1258		10.975	2924		10.875	5264		10.875	7228		10.975	9469		10.875	13702		10.975	15872		10.925	18334		10.975	20991
10.871	1238		10.991	2843		10.891	5280		10.891	7257		10.991	9448		10.891	13734		10.991	15957		10.941	18313		10.991	20967
10.888	1278		11.008	2858		10.908	5247		10.908	7270		11.008	9427		10.908	13692		11.008	15949		10.958	18364		11.008	21046
10.905	1347		11.025	2940		10.925	5258		10.925	7219		11.025	9513		10.925	13718		11.025	15860		10.975	18294		11.025	20964
10.921	1294		11.041	2880		10.941	5196		10.941	7317		11.041	9475		10.941	13720		11.041	15889		10.991	18298		11.041	20975
10.938	1292		11.058	2903		10.958	5278		10.958	7270		11.058	9464		10.958	13771		11.058	15941		11.008	18241		11.058	20968
10.955	1246		11.075	2835		10.975	5226		10.975	7227		11.075	9515		10.975	13669		11.075	15859		11.025	18315		11.075	20940
10.972	1201		11.092	2859		10.992	5251		10.992	7204		11.092	9466		10.992	13759		11.092	15874		11.042	18288		11.092	20928
10.988	1259		11.108	2932		11.008	5277		11.008	7226		11.108	9444		11.008	13703		11.108	15946		11.058	18327		11.108	20957
11.005	1246		11.125	2862		11.025	5230		11.025	7250		11.125	9469		11.025	13683		11.125	15905		11.075	18231		11.125	20992
11.022	1234		11.142	2959		11.042	5224		11.042	7308		11.142	9469		11.042	13671		11.142	15910		11.092	18331		11.142	20964
11.038	1236		11.158	2832		11.058	5228		11.058	7250		11.158	9484		11.058	13703		11.158	15849		11.108	18305		11.158	21039
11.055	1288		11.175	2827		11.075	5176		11.075	7210		11.175	9491		11.075	13671		11.175	15875		11.125	18240		11.175	20920
11.072	1332		11.192	2874		11.092	5224		11.092	7220		11.192	9444		11.092	13719		11.192	15876		11.142	18317		11.192	21003
11.089	1203		11.209	2878		11.109	5278		11.109	7219		11.209	9422		11.109	13640		11.209	15984		11.159	18273		11.209	21068
11.105	1220		11.225	2854		11.125	5247		11.125	7197		11.225	9451		11.125	13660		11.225	15874		11.175	18250		11.225	20984
11.122	1193		11.242	2843		11.142	5181		11.142	7239		11.242	9450		11.142	13681		11.242	15844		11.192	18259		11.242	20953
11.139	1228		11.259	2913		11.159	5242		11.159	7219		11.259	9482		11.159	13681		11.259	15879		11.209	18279		11.259	21000
11.155	1276		11.275	2887		11.175	5208		11.175	7308		11.275	9393		11.175	13736		11.275	15956		11.225	18196		11.275	20963
11.172	1236		11.292	2960		11.192	5264		11.192	7211		11.292	9436		11.192	13678		11.292	15867		11.242	18308		11.292	20981
11.189	1204		11.309	2868		11.209	5212		11.209	7265		11.309	9481		11.209	13707		11.309	15904		11.259	18286		11.309	20897
11.206	1265		11.326	2842		11.226	5320		11.226	7211		11.326	9451		11.226	13774		11.326	15932		11.276	18278		11.326	20968
11.222	1282		11.342	2857		11.242	5272		11.242	7255		11.342	9468		11.242	13680		11.342	15828		11.292	18305		11.342	20980
11.239	1227		11.359	2844		11.259	5258		11.259	7359		11.359	9430		11.259	13699		11.359	15806		11.309	18317		11.359	20885
11.256	1265		11.376	2848		11.276	5204		11.276	7282		11.376	9444		11.276	13664		11.376	15917		11.326	18315		11.376	20998
11.272	1257		11.392	2779		11.292	5250		11.292	7215		11.392	9424		11.292	13709		11.392	15858		11.342	18433		11.392	20926
11.289	1308		11.409	2883		11.309	5223		11.309	7204		11.409	9441		11.309	13686		11.409	15920		11.359	18264		11.409	20956
11.306	1203		11.426	2836		11.326	5206		11.326	7202		11.426	9473		11.326	13736		11.426	15907		11.376	18288		11.426	20870
11.323	1256		11.443	2803		11.343	5214		11.343	7284		11.443	9465		11.343	13699		11.443	15898		11.393	18243		11.443	20948
11.339	1304		11.459	2875		11.359	5152		11.359	7228		11.459	9514		11.359	13711		11.459	15815		11.409	18257		11.459	20894
11.356	1264		11.476	2794		11.376	5189		11.376	7279		11.476	9476		11.376	13691		11.476	15872		11.426	18297		11.476	20957
11.373	1258		11.493	2797		11.393	5201		11.393	7207		11.493	9424		11.393	13732		11.493	15856		11.443	18247		11.493	20889
11.389	1245		11.509	2852		11.409	5227		11.409	7218		11.509	9445		11.409	13730		11.509	15936		11.459	18301		11.509	20934
11.406	1233		11.526	2856		11.426	5228		11.426	7296		11.526	9432		11.426	13559		11.526	15938		11.476	18245		11.526	20857
11.423	1210		11.543	2852		11.443	5208		11.443	7207		11.543	9464		11.443	13679		11.543	15823		11.493	18326		11.543	20955
11.44	1241		11.56	2831		11.46	5173		11.46	7189		11.56	9402		11.46	13655		11.56	15865		11.51	18186		11.56	20940
11.456	1186		11.576	2810		11.476	5246		11.476	7212		11.576	9465		11.476	13680		11.576	15805		11.526	18239		11.576	20919
11.473	1217		11.593	2806		11.493	5161		11.493	7189		11.593	9398		11.493	13669		11.593	15847		11.543	18328		11.593	20901
11.49	1235		11.61	2868		11.51	5199		11.51	7267		11.61	9455		11.51	13641		11.61	15739		11.56	18233		11.61	20888
11.506	1248		11.626	2849		11.526	5196		11.526	7227		11.626	9387		11.526	13616		11.626	15921		11.576	18239		11.626	20905
11.523	1212		11.643	2765		11.543	5147		11.543	7195		11.643	9321		11.543	13646		11.643	15842		11.593	18269		11.643	21000
11.54	1267		11.66	2840		11.56	5150		11.56	7241		11.66	9425		11.56	13738		11.66	15778		11.61	18327		11.66	20950
11.556	1226		11.676	2808		11.576	5175		11.576	7269		11.676	9441		11.576	13669		11.676	15764		11.626	18220		11.676	20961
11.573	1222		11.693	2844		11.593	5180		11.593	7249		11.693	9458		11.593	13648		11.693	15858		11.643	18201		11.693	20938
11.59	1234		11.71	2880		11.61	5191		11.61	7196		11.71	9416		11.61	13696		11.71	15916		11.66	18289		11.71	20958
11.607	1184		11.727	2816		11.627	5250		11.627	7304		11.727	9372		11.627	13677		11.727	15888		11.677	18238		11.727	20875
11.623	1201		11.743	2823		11.643	5217		11.643	7163		11.743	9396		11.643	13678		11.743	15820		11.693	18208		11.743	20910
11.64	1162		11.76	2809		11.66	5197		11.66	7219		11.76	9452		11.66	13763		11.76	15829		11.71	18236		11.76	20883
11.657	1193		11.777	2828		11.677	5243		11.677	7189		11.777	9389		11.677	13645		11.777	15809		11.727	18218		11.777	20934
11.673	1186		11.793	2811		11.693	5183		11.693	7242		11.793	9411		11.693	13576		11.793	15781		11.743	18231		11.793	20928
11.69	1199		11.81	2837		11.71	5167		11.71	7220		11.81	9403		11.71	13606		11.81	15808		11.76	18248		11.81	20943
11.707	1239		11.827	2855		11.727	5267		11.727	7227		11.827	9476		11.727	13670		11.827	15825		11.777	18193		11.827	20891
11.724	1243		11.844	2816		11.744	5276		11.744	7202		11.844	9451		11.744	13653		11.844	15798		11.794	18266		11.844	20888
11.74	1171		11.86	2852		11.76	5265		11.76	7194		11.86	9449		11.76	13656		11.86	15868		11.81	18245		11.86	20906
11.757	1156		11.877	2818		11.777	5188		11.777	7218		11.877	9471		11.777	13709		11.877	15836		11.827	18241		11.877	20887
11.774	1220		11.894	2763		11.794	5219		11.794	7183		11.894	9373		11.794	13657		11.894	15821		11.844	18210		11.894	20903
11.79	1218		11.91	2784		11.81	5179		11.81	7263		11.91	9442		11.81	13678		11.91	15786		11.86	18253		11.91	20785
11.807	1218		11.927	2837		11.827	5157		11.827	7233		11.927	9391		11.827	13657		11.927	15854		11.877	18272		11.927	20979
11.824	1233		11.944	2756		11.844	5212		11.844	7207		11.944	9421		11.844	13580		11.944	15885		11.894	18189		11.944	20983
11.841	1176		11.961	2819		11.861	5206		11.861	7199		11.961	9445		11.861	13624		11.961	15825		11.911	18239		11.961	20960
11.857	1329		11.977	2820		11.877	5161		11.877	7158		11.977	9358		11.877	13642		11.977	15849		11.927	18240		11.977	20874
11.874	1247		11.994	2781		11.894	5170		11.894	7277		11.994	9444		11.894	13576		11.994	15842		11.944	18264		11.994	20876
11.891	1146		12.011	2864		11.911	5246		11.911	7129		12.011	9438		11.911	13632		12.011	15862		11.961	18238		12.011	20968
11.907	1257		12.027	2816		11.927	5207		11.927	7183		12.027	9386		11.927	13712		12.027	15751		11.977	18222		12.027	20879
11.924	1165		12.044	2824		11.944	5163		11.944	7208		12.044	9374		11.944	13684		12.044	15866		11.994	18297		12.044	20953
11.941	1114		12.061	2794		11.961	5107		11.961	7192		12.061	9421		11.961	13545		12.061	15827		12.011	18210		12.061	20901
11.958	1234		12.078	2886		11.978	5186		11.978	7181		12.078	9450		11.978	13686		12.078	15777		12.028	18288		12.078	20833
11.974	1183		12.094	2862		11.994	5125		11.994	7116		12.094	9413		11.994	13626		12.094	15771		12.044	18236		12.094	20898
11.991	1202		12.111	2769		12.011	5200		12.011	7211		12.111	9398		12.011	13556		12.111	15825		12.061	18211		12.111	20925
12.008	1266		12.128	2757		12.028	5163		12.028	7163		12.128	9386		12.028	13607		12.128	15835		12.078	18200		12.128	20913
12.024	1165		12.144	2709		12.044	5163		12.044	7266		12.144	9419		12.044	13664		12.144	15809		12.094	18267		12.144	20930
12.041	1146		12.161	2746		12.061	5219		12.061	7200		12.161	9393		12.061	13649		12.161	15864		12.111	18183		12.161	20909
12.058	1193		12.178	2787		12.078	5138		12.078	7116		12.178	9443		12.078	13613		12.178	15862		12.128	18277		12.178	20842
12.075	1141		12.195	2767		12.095	5202		12.095	7164		12.195	9419		12.095	13605		12.195	15839		12.145	18267		12.195	20929
12.091	1197		12.211	2796		12.111	5177		12.111	7148		12.211	9458		12.111	13624		12.211	15790		12.161	18232		12.211	20897
12.108	1266		12.228	2763		12.128	5204		12.128	7188		12.228	9387		12.128	13633		12.228	15847		12.178	18241		12.228	20916
12.125	1206		12.245	2780		12.145	5109		12.145	7203		12.245	9371		12.145	13639		12.245	15782		12.195	18255		12.245	20859
12.141	1162		12.261	2841		12.161	5114		12.161	7193		12.261	9487		12.161	13621		12.261	15837		12.211	18181		12.261	20828
12.158	1165		12.278	2818		12.178	5155		12.178	7220		12.278	9405		12.178	13626		12.278	15741		12.228	18206		12.278	20897
12.175	1196		12.295	2803		12.195	5189		12.195	7140		12.295	9401		12.195	13605		12.295	15823		12.245	18225		12.295	20801
12.192	1201		12.312	2769		12.212	5123		12.212	7126		12.312	9319		12.212	13644		12.312	15800		12.262	18204		12.312	20889
12.208	1189		12.328	2742		12.228	5212		12.228	7183		12.328	9341		12.228	13613		12.328	15785		12.278	18211		12.328	20844
12.225	1181		12.345	2825		12.245	5168		12.245	7169		12.345	9424		12.245	13578		12.345	15709		12.295	18248		12.345	20885
12.242	1161		12.362	2761		12.262	5110		12.262	7175		12.362	9414		12.262	13608		12.362	15825		12.312	18233		12.362	20867
12.258	1147		12.378	2846		12.278	5203		12.278	7187		12.378	9409		12.278	13646		12.378	15800		12.328	18165		12.378	20920
12.275	1187		12.395	2793		12.295	5093		12.295	7197		12.395	9519		12.295	13617		12.395	15804		12.345	18185		12.395	20833
12.292	1163		12.412	2767		12.312	5179		12.312	7149		12.412	9347		12.312	13644		12.412	15810		12.362	18254		12.412	20917
12.308	1178		12.428	2733		12.328	5136		12.328	7193		12.428	9295		12.328	13641		12.428	15856		12.378	18217		12.428	20912
12.325	1156		12.445	2804		12.345	5099		12.345	7172		12.445	9404		12.345	13572		12.445	15763		12.395	18116		12.445	20854
12.342	1164		12.462	2819		12.362	5180		12.362	7173		12.462	9452		12.362	13608		12.462	15780		12.412	18189		12.462	20870
12.359	1116		12.479	2781		12.379	5246		12.379	7185		12.479	9437		12.379	13562		12.479	15870		12.429	18240		12.479	20812
12.375	1180		12.495	2782		12.395	5117		12.395	7161		12.495	9410		12.395	13609		12.495	15798		12.445	18189		12.495	20843
12.392	1196		12.512	2730		12.412	5097		12.412	7177		12.512	9427		12.412	13625		12.512	15820		12.462	18214		12.512	20894
12.409	1126		12.529	2755		12.429	5109		12.429	7203		12.529	9409		12.429	13633		12.529	15846		12.479	18200		12.529	20835
12.425	1178		12.545	2778		12.445	5129		12.445	7202		12.545	9433		12.445	13663		12.545	15843		12.495	18218		12.545	20918
12.442	1153		12.562	2763		12.462	5137		12.462	7137		12.562	9355		12.462	13622		12.562	15772		12.512	18193		12.562	20852
12.459	1202		12.579	2769		12.479	5113		12.479	7147		12.579	9438		12.479	13530		12.579	15774		12.529	18208		12.579	20932
12.476	1156		12.596	2716		12.496	5108		12.496	7140		12.596	9412		12.496	13556		12.596	15828		12.546	18200		12.596	20846
12.492	1171		12.612	2771		12.512	5123		12.512	7149		12.612	9390		12.512	13617		12.612	15816		12.562	18167		12.612	20829
12.509	1187		12.629	2776		12.529	5098		12.529	7214		12.629	9356		12.529	13621		12.629	15815		12.579	18215		12.629	20856
12.526	1195		12.646	2770		12.546	5126		12.546	7164		12.646	9382		12.546	13588		12.646	15787		12.596	18236		12.646	20906
12.542	1111		12.662	2747		12.562	5171		12.562	7177		12.662	9309		12.562	13557		12.662	15745		12.612	18175		12.662	20880
12.559	1158		12.679	2801		12.579	5161		12.579	7211		12.679	9412		12.579	13572		12.679	15808		12.629	18172		12.679	20865
12.576	1142		12.696	2795		12.596	5055		12.596	7226		12.696	9374		12.596	13546		12.696	15801		12.646	18246		12.696	20932
12.593	1191		12.713	2778		12.613	5067		12.613	7145		12.713	9365		12.613	13587		12.713	15818		12.663	18209		12.713	20856
12.609	1161		12.729	2816		12.629	5124		12.629	7245		12.729	9372		12.629	13527		12.729	15781		12.679	18193		12.729	20878
12.626	1199		12.746	2867		12.646	5189		12.646	7123		12.746	9397		12.646	13580		12.746	15837		12.696	18160		12.746	20854
12.643	1189		12.763	2777		12.663	5124		12.663	7152		12.763	9446		12.663	13602		12.763	15792		12.713	18194		12.763	20804
12.659	1185		12.779	2839		12.679	5129		12.679	7158		12.779	9334		12.679	13621		12.779	15828		12.729	18148		12.779	20859
12.676	1183		12.796	2800		12.696	5064		12.696	7070		12.796	9300		12.696	13579		12.796	15804		12.746	18155		12.796	20832
12.693	1183		12.813	2723		12.713	5156		12.713	7118		12.813	9286		12.713	13545		12.813	15795		12.763	18218		12.813	20847
12.71	1091		12.83	2834		12.73	5163		12.73	7145		12.83	9375		12.73	13571		12.83	15677		12.78	18206		12.83	20846
12.726	1196		12.846	2759		12.746	5125		12.746	7211		12.846	9374		12.746	13540		12.846	15774		12.796	18191		12.846	20840
12.743	1129		12.863	2795		12.763	5107		12.763	7186		12.863	9319		12.763	13585		12.863	15831		12.813	18171		12.863	20917
12.76	1160		12.88	2781		12.78	5091		12.78	7207		12.88	9467		12.78	13598		12.88	15803		12.83	18173		12.88	20813
12.776	1138		12.896	2730		12.796	5121		12.796	7130		12.896	9465		12.796	13547		12.896	15786		12.846	18272		12.896	20871
12.793	1170		12.913	2776		12.813	5071		12.813	7170		12.913	9325		12.813	13591		12.913	15787		12.863	18197		12.913	20844
12.81	1144		12.93	2740		12.83	5172		12.83	7108		12.93	9359		12.83	13653		12.93	15728		12.88	18196		12.93	20862
12.827	1157		12.947	2812		12.847	5110		12.847	7142		12.947	9459		12.847	13607		12.947	15778		12.897	18208		12.947	20846
12.843	1117		12.963	2826		12.863	5157		12.863	7094		12.963	9412		12.863	13485		12.963	15766		12.913	18100		12.963	20844
12.86	1139		12.98	2756		12.88	5142		12.88	7138		12.98	9421		12.88	13603		12.98	15803		12.93	18228		12.98	20847
12.877	1184		12.997	2774		12.897	5101		12.897	7193		12.997	9382		12.897	13623		12.997	15774		12.947	18175		12.997	20823
12.893	1141		13.013	2771		12.913	5115		12.913	7131		13.013	9305		12.913	13601		13.013	15787		12.963	18214		13.013	20865
12.91	1167		13.03	2788		12.93	5156		12.93	7117		13.03	9389		12.93	13585		13.03	15717		12.98	18189		13.03	20860
12.927	1178		13.047	2730		12.947	5132		12.947	7169		13.047	9320		12.947	13528		13.047	15754		12.997	18238		13.047	20858
12.944	1152		13.064	2750		12.964	5017		12.964	7133		13.064	9442		12.964	13561		13.064	15725		13.014	18140		13.064	20837
12.96	1163		13.08	2849		12.98	5109		12.98	7171		13.08	9432		12.98	13553		13.08	15700		13.03	18207		13.08	20862
12.977	1165		13.097	2765		12.997	5155		12.997	7137		13.097	9405		12.997	13539		13.097	15788		13.047	18149		13.097	20850
12.994	1114		13.114	2688		13.014	5140		13.014	7133		13.114	9371		13.014	13569		13.114	15739		13.064	18224		13.114	20788
13.01	1145		13.13	2761		13.03	5124		13.03	7184		13.13	9391		13.03	13594		13.13	15805		13.08	18178		13.13	20800
13.027	1122		13.147	2821		13.047	5077		13.047	7124		13.147	9428		13.047	13602		13.147	15685		13.097	18150		13.147	20810
13.044	1206		13.164	2714		13.064	5062		13.064	7192		13.164	9303		13.064	13600		13.164	15746		13.114	18223		13.164	20879
13.06	1163		13.18	2727		13.08	5090		13.08	7200		13.18	9444		13.08	13541		13.18	15741		13.13	18124		13.18	20871
13.077	1090		13.197	2764		13.097	5107		13.097	7179		13.197	9372		13.097	13532		13.197	15746		13.147	18168		13.197	20786
13.094	1085		13.214	2715		13.114	5066		13.114	7134		13.214	9414		13.114	13528		13.214	15755		13.164	18181		13.214	20778
13.111	1158		13.231	2800		13.131	5091		13.131	7175		13.231	9411		13.131	13552		13.231	15691		13.181	18227		13.231	20819
13.127	1163		13.247	2700		13.147	5024		13.147	7161		13.247	9326		13.147	13609		13.247	15715		13.197	18176		13.247	20865
13.144	1150		13.264	2718		13.164	5077		13.164	7162		13.264	9337		13.164	13552		13.264	15683		13.214	18266		13.264	20805
13.161	1131		13.281	2736		13.181	5115		13.181	7131		13.281	9441		13.181	13597		13.281	15743		13.231	18240		13.281	20832
13.177	1110		13.297	2730		13.197	5099		13.197	7084		13.297	9370		13.197	13548		13.297	15797		13.247	18214		13.297	20849
13.194	1140		13.314	2735		13.214	5118		13.214	7168		13.314	9388		13.214	13492		13.314	15728		13.264	18196		13.314	20821
13.211	1192		13.331	2684		13.231	5148		13.231	7136		13.331	9440		13.231	13531		13.331	15771		13.281	18100		13.331	20881
13.228	1130		13.348	2710		13.248	5071		13.248	7142		13.348	9397		13.248	13535		13.348	15784		13.298	18204		13.348	20821
13.244	1108		13.364	2716		13.264	5109		13.264	7123		13.364	9422		13.264	13561		13.364	15836		13.314	18192		13.364	20833
13.261	1239		13.381	2731		13.281	5071		13.281	7150		13.381	9355		13.281	13528		13.381	15751		13.331	18230		13.381	20842
13.278	1176		13.398	2704		13.298	5126		13.298	7210		13.398	9373		13.298	13518		13.398	15714		13.348	18116		13.398	20826
13.294	1093		13.414	2725		13.314	5101		13.314	7085		13.414	9320		13.314	13525		13.414	15758		13.364	18145		13.414	20763
13.311	1123		13.431	2735		13.331	5124		13.331	7124		13.431	9346		13.331	13588		13.431	15679		13.381	18168		13.431	20805
13.328	1101		13.448	2742		13.348	5144		13.348	7102		13.448	9285		13.348	13598		13.448	15764		13.398	18217		13.448	20806
13.345	1156		13.465	2746		13.365	5060		13.365	7134		13.465	9387		13.365	13572		13.465	15730		13.415	18163		13.465	20819
13.361	1126		13.481	2675		13.381	5113		13.381	7127		13.481	9359		13.381	13501		13.481	15795		13.431	18141		13.481	20810
13.378	1127		13.498	2693		13.398	5122		13.398	7225		13.498	9364		13.398	13576		13.498	15700		13.448	18165		13.498	20880
13.395	1207		13.515	2725		13.415	5071		13.415	7193		13.515	9368		13.415	13540		13.515	15716		13.465	18108		13.515	20808
13.411	1107		13.531	2669		13.431	5004		13.431	7194		13.531	9370		13.431	13528		13.531	15771		13.481	18212		13.531	20836
13.428	1100		13.548	2766		13.448	5100		13.448	7147		13.548	9420		13.448	13616		13.548	15715		13.498	18145		13.548	20806
13.445	1124		13.565	2706		13.465	5080		13.465	7076		13.565	9375		13.465	13556		13.565	15810		13.515	18175		13.565	20826
13.462	1137		13.582	2699		13.482	5066		13.482	7113		13.582	9359		13.482	13592		13.582	15828		13.532	18141		13.582	20786
13.478	1145		13.598	2809		13.498	5097		13.498	7117		13.598	9375		13.498	13547		13.598	15808		13.548	18142		13.598	20867
13.495	1175		13.615	2728		13.515	5069		13.515	7141		13.615	9476		13.515	13563		13.615	15716		13.565	18094		13.615	20837
13.512	1123		13.632	2707		13.532	5068		13.532	7106		13.632	9420		13.532	13508		13.632	15817		13.582	18130		13.632	20787
13.528	1134		13.648	2657		13.548	5048		13.548	7103		13.648	9443		13.548	13579		13.648	15797		13.598	18168		13.648	20765
13.545	1097		13.665	2715		13.565	5106		13.565	7117		13.665	9374		13.565	13582		13.665	15748		13.615	18102		13.665	20810
13.562	1145		13.682	2800		13.582	5069		13.582	7103		13.682	9387		13.582	13518		13.682	15712		13.632	18144		13.682	20848
13.579	1111		13.699	2715		13.599	5082		13.599	7061		13.699	9348		13.599	13523		13.699	15735		13.649	18149		13.699	20831
13.595	1101		13.715	2669		13.615	5060		13.615	7156		13.715	9350		13.615	13501		13.715	15718		13.665	18141		13.715	20786
13.612	1129		13.732	2754		13.632	5080		13.632	7127		13.732	9372		13.632	13489		13.732	15718		13.682	18091		13.732	20820
13.629	1101		13.749	2724		13.649	5053		13.649	7131		13.749	9363		13.649	13609		13.749	15796		13.699	18140		13.749	20787
13.645	1156		13.765	2696		13.665	5078		13.665	7100		13.765	9403		13.665	13530		13.765	15769		13.715	18140		13.765	20841
13.662	1109		13.782	2778		13.682	5043		13.682	7186		13.782	9406		13.682	13580		13.782	15692		13.732	18146		13.782	20823
13.679	1122		13.799	2735		13.699	5118		13.699	7059		13.799	9364		13.699	13546		13.799	15719		13.749	18097		13.799	20831
13.696	1146		13.816	2774		13.716	5051		13.716	7131		13.816	9449		13.716	13546		13.816	15748		13.766	18157		13.816	20850
13.712	1167		13.832	2741		13.732	5032		13.732	7131		13.832	9373		13.732	13544		13.832	15738		13.782	18088		13.832	20882
13.729	1124		13.849	2751		13.749	5051		13.749	7102		13.849	9354		13.749	13560		13.849	15728		13.799	18194		13.849	20796
13.746	1131		13.866	2708		13.766	5001		13.766	7105		13.866	9386		13.766	13504		13.866	15734		13.816	18192		13.866	20859
13.762	1117		13.882	2706		13.782	5057		13.782	7136		13.882	9388		13.782	13563		13.882	15722		13.832	18153		13.882	20831
13.779	1107		13.899	2672		13.799	5061		13.799	7098		13.899	9362		13.799	13578		13.899	15696		13.849	18105		13.899	20836
13.796	1164		13.916	2732		13.816	5025		13.816	7077		13.916	9375		13.816	13562		13.916	15736		13.866	18150		13.916	20789
13.813	1037		13.933	2618		13.833	5020		13.833	7157		13.933	9435		13.833	13533		13.933	15719		13.883	18113		13.933	20804
13.829	1156		13.949	2684		13.849	5088		13.849	7134		13.949	9390		13.849	13520		13.949	15716		13.899	18115		13.949	20793
13.846	1091		13.966	2689		13.866	5098		13.866	7137		13.966	9424		13.866	13546		13.966	15734		13.916	18123		13.966	20841
13.863	1114		13.983	2658		13.883	5068		13.883	7145		13.983	9410		13.883	13544		13.983	15681		13.933	18103		13.983	20785
13.879	1099		13.999	2736		13.899	5051		13.899	7141		13.999	9405		13.899	13591		13.999	15662		13.949	18181		13.999	20770
13.896	1111		14.016	2734		13.916	5127		13.916	7132		14.016	9455		13.916	13567		14.016	15694		13.966	18158		14.016	20785
13.913	1101		14.033	2717		13.933	4997		13.933	7095		14.033	9378		13.933	13513		14.033	15688		13.983	18074		14.033	20878
13.929	1117		14.049	2724		13.949	5054		13.949	7181		14.049	9414		13.949	13447		14.049	15689		13.999	18199		14.049	20863
13.946	1130		14.066	2691		13.966	5116		13.966	7097		14.066	9315		13.966	13569		14.066	15728		14.016	18102		14.066	20788
13.963	1076		14.083	2665		13.983	5101		13.983	7077		14.083	9368		13.983	13551		14.083	15735		14.033	18162		14.083	20831
13.98	1158		14.1	2751		14	5014		14	7098		14.1	9381		14	13466		14.1	15810		14.05	18156		14.1	20833
13.996	1189		14.116	2676		14.016	5020		14.016	7146		14.116	9331		14.016	13516		14.116	15731		14.066	18113		14.116	20849
14.013	1121		14.133	2727		14.033	5038		14.033	7068		14.133	9395		14.033	13535		14.133	15697		14.083	18200		14.133	20863
14.03	1195		14.15	2715		14.05	5037		14.05	7146		14.15	9411		14.05	13535		14.15	15724		14.1	18146		14.15	20820
14.046	1138		14.166	2652		14.066	5087		14.066	7101		14.166	9318		14.066	13496		14.166	15732		14.116	18127		14.166	20758
14.063	1095		14.183	2733		14.083	5091		14.083	7085		14.183	9373		14.083	13529		14.183	15664		14.133	18108		14.183	20833
14.08	1183		14.2	2720		14.1	5043		14.1	7125		14.2	9414		14.1	13446		14.2	15683		14.15	18178		14.2	20832
14.097	1137		14.217	2658		14.117	5057		14.117	7057		14.217	9360		14.117	13463		14.217	15748		14.167	18180		14.217	20741
14.113	1139		14.233	2709		14.133	5015		14.133	7087		14.233	9301		14.133	13469		14.233	15662		14.183	18191		14.233	20852
14.13	1092		14.25	2716		14.15	5052		14.15	7056		14.25	9385		14.15	13505		14.25	15692		14.2	18122		14.25	20778
14.147	1072		14.267	2681		14.167	5016		14.167	7116		14.267	9391		14.167	13537		14.267	15678		14.217	18176		14.267	20823
14.163	1113		14.283	2676		14.183	5009		14.183	7048		14.283	9352		14.183	13535		14.283	15727		14.233	18153		14.283	20882
14.18	1116		14.3	2660		14.2	5000		14.2	7134		14.3	9414		14.2	13512		14.3	15693		14.25	18169		14.3	20834
14.197	1097		14.317	2700		14.217	5037		14.217	7061		14.317	9337		14.217	13527		14.317	15691		14.267	18122		14.317	20875
14.214	1113		14.334	2753		14.234	5016		14.234	7102		14.334	9321		14.234	13515		14.334	15723		14.284	18082		14.334	20784
14.23	1178		14.35	2706		14.25	5087		14.25	7087		14.35	9401		14.25	13513		14.35	15745		14.3	18122		14.35	20797
14.247	1138		14.367	2676		14.267	5017		14.267	7115		14.367	9407		14.267	13452		14.367	15723		14.317	18136		14.367	20765
14.264	1173		14.384	2630		14.284	5056		14.284	7148		14.384	9375		14.284	13533		14.384	15727		14.334	18191		14.384	20759
14.28	1192		14.4	2678		14.3	4966		14.3	7074		14.4	9354		14.3	13514		14.4	15676		14.35	18157		14.4	20787
14.297	1074		14.417	2726		14.317	5039		14.317	7110		14.417	9404		14.317	13487		14.417	15733		14.367	18114		14.417	20765
14.314	1057		14.434	2732		14.334	5079		14.334	7067		14.434	9386		14.334	13501		14.434	15701		14.384	18110		14.434	20825
14.331	1087		14.451	2704		14.351	5005		14.351	7100		14.451	9336		14.351	13520		14.451	15695		14.401	18187		14.451	20789
14.347	1108		14.467	2694		14.367	4999		14.367	7142		14.467	9336		14.367	13478		14.467	15746		14.417	18136		14.467	20794
14.364	1118		14.484	2656		14.384	5018		14.384	7090		14.484	9416		14.384	13498		14.484	15706		14.434	18108		14.484	20798
14.381	1060		14.501	2703		14.401	5018		14.401	7118		14.501	9347		14.401	13450		14.501	15720		14.451	18130		14.501	20832
14.397	1127		14.517	2714		14.417	5095		14.417	7072		14.517	9366		14.417	13512		14.517	15716		14.467	18124		14.517	20753
14.414	1152		14.534	2631		14.434	5006		14.434	7173		14.534	9395		14.434	13559		14.534	15676		14.484	18132		14.534	20794
14.431	1134		14.551	2678		14.451	4975		14.451	7056		14.551	9416		14.451	13485		14.551	15743		14.501	18100		14.551	20786
14.448	1102		14.568	2717		14.468	5002		14.468	7110		14.568	9366		14.468	13522		14.568	15707		14.518	18103		14.568	20800
14.464	1116		14.584	2685		14.484	4957		14.484	7116		14.584	9443		14.484	13514		14.584	15707		14.534	18084		14.584	20825
14.481	1105		14.601	2691		14.501	4966		14.501	7039		14.601	9413		14.501	13442		14.601	15718		14.551	18102		14.601	20772
14.498	1106		14.618	2657		14.518	5033		14.518	7118		14.618	9359		14.518	13548		14.618	15677		14.568	18087		14.618	20747
14.514	1101		14.634	2636		14.534	5043		14.534	7070		14.634	9401		14.534	13454		14.634	15697		14.584	18169		14.634	20836
14.531	1129		14.651	2641		14.551	5033		14.551	7088		14.651	9395		14.551	13561		14.651	15735		14.601	18142		14.651	20803
14.548	1114		14.668	2715		14.568	5022		14.568	7068		14.668	9365		14.568	13482		14.668	15749		14.618	18053		14.668	20841
14.565	1100		14.685	2667		14.585	5040		14.585	7127		14.685	9403		14.585	13510		14.685	15719		14.635	18094		14.685	20818
14.581	1121		14.701	2679		14.601	5016		14.601	7098		14.701	9405		14.601	13572		14.701	15734		14.651	18179		14.701	20756
14.598	1133		14.718	2642		14.618	5001		14.618	7064		14.718	9452		14.618	13531		14.718	15794		14.668	18144		14.718	20776
14.615	1118		14.735	2688		14.635	5001		14.635	7083		14.735	9393		14.635	13459		14.735	15703		14.685	18141		14.735	20841
14.631	1097		14.751	2734		14.651	5083		14.651	7155		14.751	9406		14.651	13540		14.751	15701		14.701	18130		14.751	20763
14.648	1113		14.768	2685		14.668	5056		14.668	7092		14.768	9332		14.668	13514		14.768	15725		14.718	18119		14.768	20813
14.665	1032		14.785	2688		14.685	5086		14.685	7060		14.785	9393		14.685	13499		14.785	15689		14.735	18145		14.785	20864
14.681	1098		14.801	2680		14.701	4989		14.701	7001		14.801	9312		14.701	13482		14.801	15733		14.751	18103		14.801	20769
14.698	1107		14.818	2743		14.718	5076		14.718	7049		14.818	9383		14.718	13481		14.818	15753		14.768	18068		14.818	20765
14.715	1194		14.835	2644		14.735	5072		14.735	7150		14.835	9424		14.735	13484		14.835	15742		14.785	18136		14.835	20849
14.732	1044		14.852	2701		14.752	4998		14.752	7101		14.852	9328		14.752	13497		14.852	15761		14.802	18129		14.852	20809
14.748	1137		14.868	2764		14.768	5017		14.768	7134		14.868	9449		14.768	13541		14.868	15796		14.818	18142		14.868	20813
14.765	1099		14.885	2738		14.785	5015		14.785	7088		14.885	9360		14.785	13506		14.885	15747		14.835	18115		14.885	20801
14.782	1173		14.902	2673		14.802	5069		14.802	7162		14.902	9409		14.802	13525		14.902	15706		14.852	18192		14.902	20782
14.798	1123		14.918	2702		14.818	5013		14.818	7054		14.918	9375		14.818	13497		14.918	15655		14.868	18087		14.918	20784
14.815	1101		14.935	2639		14.835	5007		14.835	7142		14.935	9366		14.835	13499		14.935	15741		14.885	18108		14.935	20872
14.832	1148		14.952	2677		14.852	4999		14.852	7013		14.952	9402		14.852	13486		14.952	15755		14.902	18082		14.952	20857
14.849	1121		14.969	2736		14.869	4990		14.869	7084		14.969	9476		14.869	13432		14.969	15719		14.919	18101		14.969	20784
14.865	1069		14.985	2640		14.885	5061		14.885	7071		14.985	9428		14.885	13505		14.985	15685		14.935	18032		14.985	20787
14.882	1086		15.002	2735		14.902	5074		14.902	7069		15.002	9393		14.902	13499		15.002	15727		14.952	18039		15.002	20806
14.899	1075		15.019	2681		14.919	5001		14.919	7126		15.019	9386		14.919	13499		15.019	15692		14.969	18079		15.019	20854
14.915	1027		15.035	2606		14.935	5054		14.935	7101		15.035	9411		14.935	13469		15.035	15742		14.985	18156		15.035	20715
14.932	1107		15.052	2701		14.952	5014		14.952	7053		15.052	9362		14.952	13508		15.052	15717		15.002	18162		15.052	20756
14.949	1085		15.069	2703		14.969	5012		14.969	7079		15.069	9402		14.969	13482		15.069	15709		15.019	18111		15.069	20851
14.966	1082		15.086	2689		14.986	5061		14.986	7171		15.086	9449		14.986	13481		15.086	15714		15.036	18077		15.086	20789
14.982	1095		15.102	2661		15.002	4973		15.002	7075		15.102	9373		15.002	13538		15.102	15642		15.052	18125		15.102	20777
14.999	1083		15.119	2634		15.019	4998		15.019	7169		15.119	9354		15.019	13437		15.119	15622		15.069	18153		15.119	20758
15.016	1101		15.136	2639		15.036	5078		15.036	7100		15.136	9388		15.036	13426		15.136	15689		15.086	18147		15.136	20841
15.032	1138		15.152	2670		15.052	4993		15.052	7123		15.152	9464		15.052	13475		15.152	15676		15.102	18116		15.152	20748
15.049	1084		15.169	2677		15.069	4992		15.069	7161		15.169	9394		15.069	13484		15.169	15629		15.119	18091		15.169	20804
15.066	1083		15.186	2668		15.086	5060		15.086	7099		15.186	9394		15.086	13505		15.186	15724		15.136	18209		15.186	20820
15.083	1119		15.203	2693		15.103	5040		15.103	7062		15.203	9411		15.103	13491		15.203	15718		15.153	18086		15.203	20835
15.099	1169		15.219	2684		15.119	5038		15.119	7093		15.219	9442		15.119	13435		15.219	15703		15.169	18148		15.219	20749
15.116	1085		15.236	2699		15.136	4992		15.136	7114		15.236	9440		15.136	13504		15.236	15697		15.186	18149		15.236	20797
15.133	1037		15.253	2751		15.153	5017		15.153	7105		15.253	9327		15.153	13500		15.253	15740		15.203	18031		15.253	20823
15.149	1069		15.269	2669		15.169	5051		15.169	7124		15.269	9405		15.169	13424		15.269	15728		15.219	18090		15.269	20826
15.166	1086		15.286	2681		15.186	4991		15.186	7086		15.286	9433		15.186	13485		15.286	15708		15.236	18107		15.286	20806
15.183	1129		15.303	2728		15.203	5010		15.203	7083		15.303	9335		15.203	13486		15.303	15675		15.253	18140		15.303	20813
15.2	1070		15.32	2633		15.22	5031		15.22	7147		15.32	9344		15.22	13473		15.32	15715		15.27	18171		15.32	20732
15.216	1106		15.336	2700		15.236	5037		15.236	7168		15.336	9367		15.236	13513		15.336	15691		15.286	18109		15.336	20817
15.233	1142		15.353	2703		15.253	5005		15.253	7072		15.353	9380		15.253	13566		15.353	15681		15.303	18074		15.353	20765
15.25	1084		15.37	2654		15.27	5053		15.27	7074		15.37	9346		15.27	13510		15.37	15739		15.32	18101		15.37	20742
15.266	1150		15.386	2715		15.286	5006		15.286	7080		15.386	9368		15.286	13442		15.386	15644		15.336	18071		15.386	20763
15.283	1031		15.403	2701		15.303	5018		15.303	7052		15.403	9402		15.303	13466		15.403	15638		15.353	18055		15.403	20808
15.3	1110		15.42	2683		15.32	4974		15.32	7105		15.42	9383		15.32	13506		15.42	15632		15.37	18126		15.42	20722
15.317	1049		15.437	2641		15.337	4967		15.337	7066		15.437	9340		15.337	13492		15.437	15657		15.387	18134		15.437	20743
15.333	1108		15.453	2720		15.353	5005		15.353	7066		15.453	9385		15.353	13487		15.453	15720		15.403	18117		15.453	20842
15.35	1105		15.47	2675		15.37	5047		15.37	7072		15.47	9477		15.37	13501		15.47	15712		15.42	18110		15.47	20824
15.367	1049		15.487	2725		15.387	5012		15.387	7078		15.487	9373		15.387	13525		15.487	15699		15.437	18117		15.487	20819
15.383	1024		15.503	2624		15.403	5024		15.403	7093		15.503	9424		15.403	13434		15.503	15681		15.453	18116		15.503	20857
15.4	1094		15.52	2654		15.42	4982		15.42	7152		15.52	9387		15.42	13457		15.52	15634		15.47	18139		15.52	20785
15.417	1145		15.537	2697		15.437	5009		15.437	7076		15.537	9406		15.437	13498		15.537	15685		15.487	18088		15.537	20780
15.433	1108		15.553	2602		15.453	5013		15.453	7054		15.553	9383		15.453	13522		15.553	15660		15.503	18121		15.553	20776
15.45	1138		15.57	2641		15.47	5069		15.47	7129		15.57	9383		15.47	13484		15.57	15617		15.52	18122		15.57	20829
15.467	1014		15.587	2708		15.487	5022		15.487	7165		15.587	9371		15.487	13487		15.587	15743		15.537	18146		15.587	20837
15.484	1068		15.604	2700		15.504	5049		15.504	7109		15.604	9440		15.504	13465		15.604	15733		15.554	18101		15.604	20800
15.5	1132		15.62	2638		15.52	4993		15.52	7117		15.62	9305		15.52	13447		15.62	15704		15.57	18130		15.62	20827
15.517	1079		15.637	2681		15.537	5079		15.537	7105		15.637	9458		15.537	13520		15.637	15657		15.587	18097		15.637	20819
15.534	1068		15.654	2640		15.554	4950		15.554	7094		15.654	9368		15.554	13489		15.654	15677		15.604	18066		15.654	20800
15.55	1132		15.67	2662		15.57	5072		15.57	7145		15.67	9425		15.57	13477		15.67	15667		15.62	18144		15.67	20714
15.567	1125		15.687	2610		15.587	5057		15.587	7051		15.687	9418		15.587	13506		15.687	15754		15.637	18136		15.687	20776
15.584	1123		15.704	2660		15.604	5060		15.604	7087		15.704	9444		15.604	13412		15.704	15701		15.654	18071		15.704	20754
15.601	1118		15.721	2766		15.621	5037		15.621	7083		15.721	9401		15.621	13521		15.721	15748		15.671	18139		15.721	20820
15.617	1029		15.737	2677		15.637	5022		15.637	7049		15.737	9328		15.637	13479		15.737	15652		15.687	18117		15.737	20823
15.634	1005		15.754	2667		15.654	5039		15.654	7177		15.754	9398		15.654	13492		15.754	15702		15.704	18140		15.754	20767
15.651	1092		15.771	2706		15.671	4954		15.671	7025		15.771	9407		15.671	13452		15.771	15696		15.721	18141		15.771	20780
15.667	1021		15.787	2693		15.687	5006		15.687	7035		15.787	9389		15.687	13489		15.787	15662		15.737	18141		15.787	20856
15.684	1116		15.804	2734		15.704	4934		15.704	7123		15.804	9430		15.704	13423		15.804	15667		15.754	18125		15.804	20724
15.701	1107		15.821	2626		15.721	4982		15.721	7054		15.821	9418		15.721	13466		15.821	15672		15.771	18130		15.821	20821
15.718	1140		15.838	2653		15.738	4967		15.738	7012		15.838	9381		15.738	13485		15.838	15745		15.788	18084		15.838	20806
15.734	1048		15.854	2708		15.754	4977		15.754	7087		15.854	9390		15.754	13466		15.854	15676		15.804	18035		15.854	20793
15.751	1063		15.871	2673		15.771	5013		15.771	7070		15.871	9449		15.771	13459		15.871	15693		15.821	18098		15.871	20735
15.768	1106		15.888	2653		15.788	5043		15.788	7040		15.888	9398		15.788	13439		15.888	15633		15.838	18111		15.888	20755
15.784	1023		15.904	2626		15.804	5002		15.804	7040		15.904	9357		15.804	13478		15.904	15679		15.854	18088		15.904	20777
15.801	1100		15.921	2686		15.821	5082		15.821	7117		15.921	9375		15.821	13513		15.921	15710		15.871	18095		15.921	20773
15.818	1093		15.938	2616		15.838	4992		15.838	7118		15.938	9425		15.838	13457		15.938	15660		15.888	18097		15.938	20794
15.835	1091		15.955	2629		15.855	4998		15.855	7121		15.955	9452		15.855	13451		15.955	15632		15.905	18014		15.955	20787
15.851	1119		15.971	2649		15.871	4976		15.871	7139		15.971	9421		15.871	13512		15.971	15624		15.921	18098		15.971	20790
15.868	1086		15.988	2650		15.888	5005		15.888	7100		15.988	9388		15.888	13459		15.988	15686		15.938	18113		15.988	20780
15.885	1124		16.005	2692		15.905	4935		15.905	7022		16.005	9401		15.905	13482		16.005	15766		15.955	18051		16.005	20750
15.901	1165		16.021	2672		15.921	4976		15.921	7083		16.021	9389		15.921	13427		16.021	15664		15.971	18103		16.021	20828
15.918	1091		16.038	2634		15.938	5014		15.938	7064		16.038	9492		15.938	13443		16.038	15726		15.988	18099		16.038	20819
15.935	1097		16.055	2672		15.955	4990		15.955	7056		16.055	9308		15.955	13498		16.055	15647		16.005	18136		16.055	20848
15.952	1043		16.072	2654		15.972	5000		15.972	7095		16.072	9383		15.972	13469		16.072	15717		16.022	18087		16.072	20797
15.968	1041		16.088	2665		15.988	4996		15.988	7090		16.088	9351		15.988	13485		16.088	15650		16.038	18108		16.088	20748
15.985	1083		16.105	2642		16.005	5024		16.005	7114		16.105	9352		16.005	13453		16.105	15740		16.055	18121		16.105	20781
16.002	1211		16.122	2650		16.022	4968		16.022	7082		16.122	9440		16.022	13451		16.122	15679		16.072	18094		16.122	20798
16.018	1069		16.138	2658		16.038	5004		16.038	7123		16.138	9433		16.038	13428		16.138	15758		16.088	18061		16.138	20820
16.035	1118		16.155	2656		16.055	4952		16.055	7138		16.155	9457		16.055	13473		16.155	15677		16.105	18132		16.155	20794
16.052	1068		16.172	2630		16.072	5021		16.072	7038		16.172	9433		16.072	13453		16.172	15687		16.122	18140		16.172	20827
16.069	1046		16.189	2685		16.089	5053		16.089	7047		16.189	9364		16.089	13399		16.189	15642		16.139	18068		16.189	20772
16.085	1108		16.205	2652		16.105	5002		16.105	7137		16.205	9437		16.105	13459		16.205	15687		16.155	18092		16.205	20761
16.102	1113		16.222	2655		16.122	5001		16.122	7070		16.222	9424		16.122	13525		16.222	15676		16.172	18083		16.222	20803
16.119	1071		16.239	2656		16.139	5015		16.139	7055		16.239	9436		16.139	13427		16.239	15611		16.189	18153		16.239	20785
16.135	1044		16.255	2689		16.155	5008		16.155	7126		16.255	9376		16.155	13419		16.255	15642		16.205	18124		16.255	20840
16.152	1093		16.272	2639		16.172	5009		16.172	7055		16.272	9347		16.172	13487		16.272	15649		16.222	18057		16.272	20720
16.169	1072		16.289	2703		16.189	4991		16.189	7077		16.289	9409		16.189	13448		16.289	15646		16.239	18131		16.289	20762
16.186	1106		16.306	2601		16.206	4911		16.206	7037		16.306	9342		16.206	13466		16.306	15588		16.256	18092		16.306	20708
16.202	1117		16.322	2648		16.222	4960		16.222	7091		16.322	9418		16.222	13513		16.322	15672		16.272	18084		16.322	20774
16.219	1092		16.339	2648		16.239	5015		16.239	7103		16.339	9394		16.239	13494		16.339	15675		16.289	18049		16.339	20817
16.236	1123		16.356	2638		16.256	4986		16.256	7118		16.356	9397		16.256	13450		16.356	15615		16.306	18072		16.356	20764
16.252	1056		16.372	2672		16.272	4928		16.272	7123		16.372	9373		16.272	13459		16.372	15735		16.322	18088		16.372	20781
16.269	1077		16.389	2629		16.289	5027		16.289	7040		16.389	9389		16.289	13421		16.389	15677		16.339	18067		16.389	20770
16.286	1101		16.406	2662		16.306	4921		16.306	7125		16.406	9336		16.306	13492		16.406	15693		16.356	18036		16.406	20788
16.302	1074		16.422	2661		16.322	4993		16.322	7124		16.422	9394		16.322	13467		16.422	15590		16.372	18074		16.422	20787
16.319	1064		16.439	2652		16.339	4976		16.339	7031		16.439	9407		16.339	13475		16.439	15702		16.389	18099		16.439	20763
16.336	1121		16.456	2650		16.356	4942		16.356	7023		16.456	9456		16.356	13435		16.456	15703		16.406	18020		16.456	20810
16.353	1118		16.473	2606		16.373	4992		16.373	7126		16.473	9412		16.373	13471		16.473	15676		16.423	18052		16.473	20762
16.369	1015		16.489	2639		16.389	4973		16.389	7091		16.489	9388		16.389	13474		16.489	15754		16.439	18131		16.489	20796
16.386	1108		16.506	2712		16.406	5032		16.406	7142		16.506	9311		16.406	13430		16.506	15655		16.456	18110		16.506	20824
16.403	1076		16.523	2689		16.423	5007		16.423	7055		16.523	9367		16.423	13452		16.523	15695		16.473	18045		16.523	20723
16.419	1146		16.539	2656		16.439	5005		16.439	7059		16.539	9494		16.439	13411		16.539	15641		16.489	18069		16.539	20808
16.436	1160		16.556	2660		16.456	4986		16.456	7150		16.556	9360		16.456	13498		16.556	15648		16.506	18122		16.556	20792
16.453	1122		16.573	2610		16.473	4985		16.473	7028		16.573	9391		16.473	13451		16.573	15761		16.523	18056		16.573	20680
16.47	1126		16.59	2664		16.49	4951		16.49	7051		16.59	9372		16.49	13431		16.59	15716		16.54	18101		16.59	20795
16.486	1033		16.606	2618		16.506	5038		16.506	7048		16.606	9320		16.506	13444		16.606	15629		16.556	18031		16.606	20819
16.503	1071		16.623	2584		16.523	4951		16.523	7111		16.623	9424		16.523	13493		16.623	15687		16.573	18090		16.623	20785
16.52	1074		16.64	2655		16.54	4978		16.54	7035		16.64	9413		16.54	13537		16.64	15712		16.59	18115		16.64	20696
16.536	1071		16.656	2695		16.556	4970		16.556	7028		16.656	9393		16.556	13413		16.656	15679		16.606	18144		16.656	20820
16.553	1116		16.673	2633		16.573	4887		16.573	7102		16.673	9389		16.573	13406		16.673	15627		16.623	18010		16.673	20774
16.57	1056		16.69	2716		16.59	4968		16.59	7093		16.69	9401		16.59	13434		16.69	15672		16.64	18082		16.69	20743
16.587	1103		16.707	2619		16.607	5016		16.607	7078		16.707	9410		16.607	13452		16.707	15664		16.657	18085		16.707	20706
16.603	1092		16.723	2671		16.623	5016		16.623	7028		16.723	9443		16.623	13477		16.723	15694		16.673	18109		16.723	20790
16.62	1054		16.74	2689		16.64	4915		16.64	7066		16.74	9424		16.64	13458		16.74	15619		16.69	18091		16.74	20740
16.637	1075		16.757	2637		16.657	4959		16.657	7080		16.757	9443		16.657	13427		16.757	15688		16.707	18117		16.757	20696
16.653	1045		16.773	2667		16.673	4985		16.673	7097		16.773	9378		16.673	13467		16.773	15684		16.723	18162		16.773	20733
16.67	1099		16.79	2654		16.69	4965		16.69	7097		16.79	9402		16.69	13453		16.79	15679		16.74	18106		16.79	20810
16.687	1063		16.807	2614		16.707	4989		16.707	7060		16.807	9460		16.707	13428		16.807	15644		16.757	18047		16.807	20796
16.704	1085		16.824	2613		16.724	4947		16.724	7101		16.824	9418		16.724	13447		16.824	15603		16.774	18032		16.824	20806
16.72	1127		16.84	2512		16.74	4967		16.74	7082		16.84	9355		16.74	13444		16.84	15720		16.79	18063		16.84	20825
16.737	1039		16.857	2656		16.757	4982		16.757	7025		16.857	9340		16.757	13437		16.857	15664		16.807	18047		16.857	20815
16.754	1102		16.874	2662		16.774	4968		16.774	7116		16.874	9442		16.774	13477		16.874	15629		16.824	18082		16.874	20779
16.77	1126		16.89	2618		16.79	4942		16.79	7122		16.89	9359		16.79	13435		16.89	15650		16.84	18057		16.89	20839
16.787	1039		16.907	2621		16.807	4960		16.807	7132		16.907	9362		16.807	13442		16.907	15672		16.857	18040		16.907	20716
16.804	1093		16.924	2660		16.824	5031		16.824	7097		16.924	9362		16.824	13475		16.924	15593		16.874	18101		16.924	20831
16.821	1057		16.941	2644		16.841	4951		16.841	7086		16.941	9368		16.841	13457		16.941	15650		16.891	18095		16.941	20712
16.837	1071		16.957	2675		16.857	4969		16.857	7033		16.957	9359		16.857	13458		16.957	15599		16.907	18077		16.957	20695
16.854	1071		16.974	2697		16.874	4948		16.874	7087		16.974	9378		16.874	13453		16.974	15623		16.924	18079		16.974	20780
16.871	1141		16.991	2667		16.891	5023		16.891	7072		16.991	9430		16.891	13424		16.991	15650		16.941	18017		16.991	20857
16.887	1124		17.007	2670		16.907	5008		16.907	7052		17.007	9492		16.907	13450		17.007	15641		16.957	18115		17.007	20772
16.904	1111		17.024	2619		16.924	4953		16.924	7069		17.024	9421		16.924	13412		17.024	15598		16.974	18091		17.024	20774
16.921	1075		17.041	2644		16.941	4920		16.941	7115		17.041	9380		16.941	13474		17.041	15695		16.991	18084		17.041	20882
16.938	1115		17.058	2652		16.958	4950		16.958	7131		17.058	9390		16.958	13463		17.058	15648		17.008	18027		17.058	20808
16.954	1119		17.074	2631		16.974	4920		16.974	7031		17.074	9320		16.974	13401		17.074	15647		17.024	18131		17.074	20756
16.971	1134		17.091	2653		16.991	4983		16.991	7137		17.091	9342		16.991	13466		17.091	15627		17.041	18086		17.091	20787
16.988	1048		17.108	2626		17.008	4990		17.008	7038		17.108	9388		17.008	13448		17.108	15717		17.058	18010		17.108	20757
17.004	1090		17.124	2667		17.024	4940		17.024	7121		17.124	9455		17.024	13483		17.124	15616		17.074	18006		17.124	20794
17.021	1168		17.141	2671		17.041	5001		17.041	7090		17.141	9409		17.041	13460		17.141	15658		17.091	18052		17.141	20771
17.038	1086		17.158	2707		17.058	4950		17.058	7041		17.158	9460		17.058	13400		17.158	15665		17.108	18080		17.158	20736
17.054	1099		17.174	2640		17.074	4950		17.074	7156		17.174	9412		17.074	13390		17.174	15720		17.124	18139		17.174	20810
17.071	1188		17.191	2626		17.091	4954		17.091	7016		17.191	9364		17.091	13465		17.191	15623		17.141	18086		17.191	20820
17.088	1111		17.208	2658		17.108	4999		17.108	7108		17.208	9310		17.108	13457		17.208	15681		17.158	18136		17.208	20810
17.105	1045		17.225	2634		17.125	5022		17.125	7077		17.225	9350		17.125	13444		17.225	15598		17.175	18163		17.225	20741
17.121	1110		17.241	2652		17.141	4998		17.141	7049		17.241	9437		17.141	13469		17.241	15578		17.191	18088		17.241	20706
17.138	1028		17.258	2622		17.158	4905		17.158	7036		17.258	9323		17.158	13409		17.258	15701		17.208	18072		17.258	20809
17.155	1071		17.275	2710		17.175	4942		17.175	7087		17.275	9334		17.175	13406		17.275	15653		17.225	18086		17.275	20739
17.171	1133		17.291	2582		17.191	4963		17.191	7036		17.291	9358		17.191	13397		17.291	15697		17.241	18054		17.291	20812
17.188	1152		17.308	2640		17.208	4913		17.208	7048		17.308	9390		17.208	13445		17.308	15664		17.258	18107		17.308	20765
17.205	1056		17.325	2626		17.225	4959		17.225	7044		17.325	9419		17.225	13412		17.325	15709		17.275	18092		17.325	20774
17.222	1114		17.342	2645		17.242	4975		17.242	7061		17.342	9309		17.242	13429		17.342	15624		17.292	18057		17.342	20781
17.238	1121		17.358	2646		17.258	4979		17.258	7035		17.358	9398		17.258	13413		17.358	15646		17.308	18052		17.358	20746
17.255	1068		17.375	2636		17.275	4948		17.275	7063		17.375	9375		17.275	13408		17.375	15652		17.325	18087		17.375	20805
17.272	1092		17.392	2652		17.292	4969		17.292	7116		17.392	9450		17.292	13448		17.392	15667		17.342	18086		17.392	20728
17.288	1149		17.408	2599		17.308	5000		17.308	7005		17.408	9393		17.308	13447		17.408	15590		17.358	18025		17.408	20803
17.305	1057		17.425	2675		17.325	4931		17.325	7076		17.425	9298		17.325	13465		17.425	15689		17.375	18052		17.425	20712
17.322	1095		17.442	2587		17.342	4928		17.342	7048		17.442	9393		17.342	13380		17.442	15697		17.392	18079		17.442	20818
17.339	1093		17.459	2570		17.359	4909		17.359	7102		17.459	9349		17.359	13412		17.459	15646		17.409	18082		17.459	20765
17.355	1090		17.475	2572		17.375	4971		17.375	7053		17.475	9401		17.375	13412		17.475	15634		17.425	18070		17.475	20756
17.372	1119		17.492	2634		17.392	4960		17.392	7102		17.492	9385		17.392	13419		17.492	15710		17.442	18103		17.492	20795
17.389	1147		17.509	2665		17.409	4940		17.409	7061		17.509	9375		17.409	13416		17.509	15715		17.459	18110		17.509	20750
17.405	1126		17.525	2547		17.425	4947		17.425	7088		17.525	9294		17.425	13497		17.525	15675		17.475	18111		17.525	20774
17.422	1109		17.542	2639		17.442	4929		17.442	7119		17.542	9289		17.442	13349		17.542	15641		17.492	18040		17.542	20774
17.439	1054		17.559	2584		17.459	5010		17.459	7053		17.559	9372		17.459	13403		17.559	15680		17.509	18111		17.559	20771
17.456	1118		17.576	2686		17.476	4974		17.476	7105		17.576	9357		17.476	13385		17.576	15621		17.526	18097		17.576	20808
17.472	1107		17.592	2647		17.492	4992		17.492	7118		17.592	9289		17.492	13426		17.592	15661		17.542	18059		17.592	20731
17.489	1075		17.609	2632		17.509	4924		17.509	7091		17.609	9342		17.509	13408		17.609	15681		17.559	18051		17.609	20767
17.506	1051		17.626	2694		17.526	4961		17.526	7060		17.626	9420		17.526	13409		17.626	15724		17.576	18087		17.626	20707
17.522	1087		17.642	2631		17.542	4952		17.542	7132		17.642	9428		17.542	13381		17.642	15656		17.592	18084		17.642	20846
17.539	1021		17.659	2649		17.559	4945		17.559	7021		17.659	9302		17.559	13391		17.659	15644		17.609	18077		17.659	20739
17.556	1111		17.676	2646		17.576	4969		17.576	7045		17.676	9419		17.576	13387		17.676	15683		17.626	18060		17.676	20745
17.573	1132		17.693	2654		17.593	4951		17.593	7126		17.693	9360		17.593	13378		17.693	15688		17.643	18075		17.693	20708
17.589	1066		17.709	2618		17.609	5009		17.609	7110		17.709	9397		17.609	13414		17.709	15688		17.659	18078		17.709	20750
17.606	1115		17.726	2649		17.626	4927		17.626	7072		17.726	9381		17.626	13440		17.726	15632		17.676	18134		17.726	20709
17.623	1086		17.743	2607		17.643	4957		17.643	7027		17.743	9358		17.643	13438		17.743	15623		17.693	18068		17.743	20745
17.639	1123		17.759	2645		17.659	4939		17.659	7074		17.759	9422		17.659	13407		17.759	15653		17.709	18064		17.759	20755
17.656	1125		17.776	2650		17.676	4973		17.676	7109		17.776	9402		17.676	13436		17.776	15629		17.726	18064		17.776	20762
17.673	1109		17.793	2633		17.693	4927		17.693	7018		17.793	9418		17.693	13476		17.793	15642		17.743	17982		17.793	20750
17.69	1092		17.81	2633		17.71	5005		17.71	7082		17.81	9430		17.71	13380		17.81	15631		17.76	18063		17.81	20770
17.706	1118		17.826	2618		17.726	4904		17.726	7056		17.826	9394		17.726	13424		17.826	15636		17.776	18070		17.826	20647
17.723	1132		17.843	2665		17.743	4958		17.743	7060		17.843	9438		17.743	13391		17.843	15658		17.793	18099		17.843	20742
17.74	1097		17.86	2615		17.76	5004		17.76	7090		17.86	9396		17.76	13420		17.86	15638		17.81	18068		17.86	20711
17.756	1129		17.876	2648		17.776	4973		17.776	6979		17.876	9391		17.776	13434		17.876	15669		17.826	18057		17.876	20765
17.773	1118		17.893	2617		17.793	4923		17.793	7045		17.893	9421		17.793	13409		17.893	15665		17.843	18156		17.893	20735
17.79	1080		17.91	2599		17.81	4971		17.81	7005		17.91	9359		17.81	13424		17.91	15642		17.86	18101		17.91	20851
17.806	1099		17.926	2646		17.826	4974		17.826	7062		17.926	9354		17.826	13409		17.926	15621		17.876	18106		17.926	20688
17.823	1021		17.943	2583		17.843	4911		17.843	7079		17.943	9367		17.843	13407		17.943	15647		17.893	18105		17.943	20756
17.84	1071		17.96	2597		17.86	4897		17.86	7039		17.96	9396		17.86	13442		17.96	15632		17.91	18029		17.96	20745
17.857	1114		17.977	2632		17.877	5027		17.877	7103		17.977	9321		17.877	13460		17.977	15578		17.927	18018		17.977	20773
17.873	1051		17.993	2605		17.893	4914		17.893	7076		17.993	9383		17.893	13391		17.993	15625		17.943	18115		17.993	20722
17.89	1057		18.01	2588		17.91	4973		17.91	7066		18.01	9367		17.91	13445		18.01	15719		17.96	18030		18.01	20726
17.907	1130		18.027	2587		17.927	4946		17.927	6977		18.027	9374		17.927	13393		18.027	15625		17.977	18095		18.027	20661
17.923	1028		18.043	2580		17.943	4909		17.943	7084		18.043	9374		17.943	13454		18.043	15621		17.993	18052		18.043	20758
17.94	1095		18.06	2629		17.96	4938		17.96	7069		18.06	9426		17.96	13398		18.06	15644		18.01	18038		18.06	20717
17.957	1076		18.077	2578		17.977	4961		17.977	7068		18.077	9366		17.977	13393		18.077	15607		18.027	18053		18.077	20750
17.974	1057		18.094	2653		17.994	4975		17.994	7068		18.094	9343		17.994	13453		18.094	15598		18.044	18114		18.094	20773
17.99	1122		18.11	2552		18.01	4938		18.01	7069		18.11	9385		18.01	13417		18.11	15664		18.06	18067		18.11	20747
18.007	1078		18.127	2547		18.027	4982		18.027	7069		18.127	9387		18.027	13460		18.127	15592		18.077	18066		18.127	20745
18.024	1116		18.144	2654		18.044	4903		18.044	7055		18.144	9363		18.044	13409		18.144	15685		18.094	18057		18.144	20747
18.04	1139		18.16	2608		18.06	4942		18.06	7012		18.16	9343		18.06	13412		18.16	15655		18.11	17997		18.16	20738
18.057	1131		18.177	2595		18.077	4885		18.077	7029		18.177	9356		18.077	13422		18.177	15654		18.127	18033		18.177	20776
18.074	1051		18.194	2633		18.094	4911		18.094	7079		18.194	9365		18.094	13381		18.194	15696		18.144	18119		18.194	20798
18.091	1133		18.211	2610		18.111	4891		18.111	7066		18.211	9360		18.111	13419		18.211	15697		18.161	18062		18.211	20696
18.107	1066		18.227	2630		18.127	4939		18.127	7028		18.227	9364		18.127	13366		18.227	15585		18.177	18094		18.227	20802
18.124	1076		18.244	2588		18.144	4934		18.144	7080		18.244	9316		18.144	13420		18.244	15663		18.194	18076		18.244	20769
18.141	1097		18.261	2614		18.161	4943		18.161	7051		18.261	9306		18.161	13365		18.261	15610		18.211	18028		18.261	20864
18.157	1090		18.277	2631		18.177	4922		18.177	7125		18.277	9316		18.177	13462		18.277	15572		18.227	18008		18.277	20761
18.174	1010		18.294	2601		18.194	4909		18.194	7023		18.294	9421		18.194	13383		18.294	15653		18.244	18070		18.294	20693
18.191	1070		18.311	2650		18.211	4882		18.211	7068		18.311	9410		18.211	13392		18.311	15665		18.261	18084		18.311	20735
18.208	1093		18.328	2671		18.228	4874		18.228	7053		18.328	9398		18.228	13408		18.328	15700		18.278	18047		18.328	20725
18.224	1103		18.344	2595		18.244	4913		18.244	7071		18.344	9289		18.244	13409		18.344	15641		18.294	18063		18.344	20765
18.241	1187		18.361	2626		18.261	4926		18.261	7040		18.361	9318		18.261	13430		18.361	15622		18.311	18086		18.361	20742
18.258	1117		18.378	2642		18.278	4978		18.278	7055		18.378	9430		18.278	13477		18.378	15597		18.328	18054		18.378	20779
18.274	1048		18.394	2642		18.294	4971		18.294	7056		18.394	9346		18.294	13375		18.394	15732		18.344	18074		18.394	20790
18.291	1094		18.411	2578		18.311	4937		18.311	7059		18.411	9442		18.311	13434		18.411	15652		18.361	18115		18.411	20722
18.308	1145		18.428	2665		18.328	4961		18.328	7066		18.428	9409		18.328	13451		18.428	15649		18.378	18060		18.428	20750
18.325	1119		18.445	2603		18.345	4909		18.345	7060		18.445	9390		18.345	13450		18.445	15608		18.395	18060		18.445	20730
18.341	1041		18.461	2611		18.361	4945		18.361	7045		18.461	9279		18.361	13482		18.461	15652		18.411	18053		18.461	20751
18.358	1134		18.478	2622		18.378	4917		18.378	7057		18.478	9368		18.378	13439		18.478	15733		18.428	18031		18.478	20751
18.375	1102		18.495	2645		18.395	4924		18.395	7057		18.495	9368		18.395	13406		18.495	15656		18.445	18137		18.495	20731
18.391	1114		18.511	2636		18.411	4948		18.411	7051		18.511	9401		18.411	13395		18.511	15634		18.461	18038		18.511	20782
18.408	1084		18.528	2634		18.428	4977		18.428	7014		18.528	9308		18.428	13424		18.528	15678		18.478	18027		18.528	20798
18.425	1162		18.545	2579		18.445	4909		18.445	7022		18.545	9277		18.445	13400		18.545	15638		18.495	18031		18.545	20742
18.442	1136		18.562	2594		18.462	4946		18.462	6975		18.562	9308		18.462	13400		18.562	15649		18.512	18099		18.562	20743
18.458	1121		18.578	2603		18.478	4953		18.478	7037		18.578	9312		18.478	13423		18.578	15646		18.528	18021		18.578	20764
18.475	1115		18.595	2552		18.495	4932		18.495	7103		18.595	9311		18.495	13447		18.595	15656		18.545	18071		18.595	20794
18.492	1119		18.612	2605		18.512	4924		18.512	7038		18.612	9379		18.512	13450		18.612	15646		18.562	18121		18.612	20759
18.508	1114		18.628	2594		18.528	4917		18.528	7060		18.628	9362		18.528	13376		18.628	15641		18.578	18035		18.628	20835
18.525	1111		18.645	2647		18.545	4934		18.545	7041		18.645	9257		18.545	13372		18.645	15663		18.595	18067		18.645	20741
18.542	1141		18.662	2607		18.562	4922		18.562	7090		18.662	9264		18.562	13367		18.662	15549		18.612	18069		18.662	20725
18.559	1102		18.679	2633		18.579	4915		18.579	7099		18.679	9382		18.579	13407		18.679	15548		18.629	18049		18.679	20717
18.575	1153		18.695	2616		18.595	4904		18.595	7022		18.695	9346		18.595	13393		18.695	15617		18.645	18102		18.695	20766
18.592	1015		18.712	2626		18.612	4876		18.612	7016		18.712	9339		18.612	13436		18.712	15585		18.662	18083		18.712	20720
18.609	1091		18.729	2662		18.629	4916		18.629	7062		18.729	9366		18.629	13389		18.729	15613		18.679	18094		18.729	20696
18.625	1061		18.745	2639		18.645	4914		18.645	7024		18.745	9354		18.645	13427		18.745	15522		18.695	18078		18.745	20758
18.642	1092		18.762	2679		18.662	4906		18.662	7059		18.762	9393		18.662	13421		18.762	15598		18.712	18029		18.762	20755
18.659	1084		18.779	2585		18.679	4929		18.679	7087		18.779	9328		18.679	13387		18.779	15586		18.729	18047		18.779	20743
18.675	1085		18.795	2579		18.695	4890		18.695	6994		18.795	9292		18.695	13436		18.795	15611		18.745	17971		18.795	20817
18.692	1035		18.812	2623		18.712	4937		18.712	7006		18.812	9357		18.712	13396		18.812	15621		18.762	18059		18.812	20722
18.709	1107		18.829	2576		18.729	4915		18.729	7068		18.829	9336		18.729	13373		18.829	15627		18.779	18006		18.829	20708
18.726	1090		18.846	2522		18.746	4947		18.746	7085		18.846	9380		18.746	13478		18.846	15657		18.796	18047		18.846	20753
18.742	1039		18.862	2561		18.762	4951		18.762	7072		18.862	9372		18.762	13484		18.862	15668		18.812	18021		18.862	20763
18.759	1074		18.879	2564		18.779	4898		18.779	6962		18.879	9389		18.779	13384		18.879	15586		18.829	18008		18.879	20719
18.776	1038		18.896	2597		18.796	4891		18.796	7109		18.896	9367		18.796	13391		18.896	15537		18.846	18023		18.896	20716
18.792	1087		18.912	2584		18.812	4898		18.812	7102		18.912	9357		18.812	13409		18.912	15647		18.862	18044		18.912	20740
18.809	1069		18.929	2646		18.829	4966		18.829	7060		18.929	9404		18.829	13366		18.929	15660		18.879	18054		18.929	20640
18.826	1047		18.946	2551		18.846	4884		18.846	7035		18.946	9350		18.846	13359		18.946	15647		18.896	18051		18.946	20788
18.843	1163		18.963	2599		18.863	4955		18.863	7085		18.963	9358		18.863	13385		18.963	15662		18.913	18020		18.963	20748
18.859	1106		18.979	2605		18.879	4881		18.879	7060		18.979	9360		18.879	13359		18.979	15586		18.929	18066		18.979	20701
18.876	1055		18.996	2607		18.896	4899		18.896	7078		18.996	9298		18.896	13478		18.996	15609		18.946	18029		18.996	20723
18.893	1113		19.013	2566		18.913	4922		18.913	7054		19.013	9339		18.913	13391		19.013	15677		18.963	18052		19.013	20730
18.909	1040		19.029	2618		18.929	4936		18.929	7099		19.029	9357		18.929	13369		19.029	15640		18.979	18046		19.029	20763
18.926	1106		19.046	2579		18.946	4901		18.946	7062		19.046	9414		18.946	13408		19.046	15678		18.996	18059		19.046	20670
18.943	1085		19.063	2571		18.963	4937		18.963	7090		19.063	9320		18.963	13395		19.063	15623		19.013	18030		19.063	20645
18.96	1100		19.08	2622		18.98	4891		18.98	7052		19.08	9239		18.98	13407		19.08	15584		19.03	18004		19.08	20741
18.976	1109		19.096	2577		18.996	4906		18.996	7093		19.096	9424		18.996	13392		19.096	15630		19.046	18025		19.096	20709
18.993	1056		19.113	2569		19.013	4943		19.013	7020		19.113	9323		19.013	13389		19.113	15680		19.063	17982		19.113	20732
19.01	1090		19.13	2623		19.03	4876		19.03	7055		19.13	9364		19.03	13384		19.13	15670		19.08	18088		19.13	20700
19.026	1069		19.146	2575		19.046	4897		19.046	7088		19.146	9382		19.046	13424		19.146	15642		19.096	18142		19.146	20781
19.043	1045		19.163	2570		19.063	4931		19.063	7001		19.163	9318		19.063	13439		19.163	15547		19.113	18048		19.163	20693
19.06	1084		19.18	2552		19.08	4893		19.08	7039		19.18	9305		19.08	13458		19.18	15629		19.13	18056		19.18	20714
19.077	1027		19.197	2597		19.097	4908		19.097	7041		19.197	9352		19.097	13387		19.197	15567		19.147	18024		19.197	20672
19.093	1118		19.213	2656		19.113	4895		19.113	7009		19.213	9432		19.113	13398		19.213	15595		19.163	18169		19.213	20742
19.11	1097		19.23	2595		19.13	4891		19.13	7017		19.23	9356		19.13	13390		19.23	15595		19.18	18041		19.23	20702
19.127	1087		19.247	2585		19.147	4887		19.147	6998		19.247	9370		19.147	13372		19.247	15646		19.197	18062		19.247	20810
19.143	1085		19.263	2640		19.163	4954		19.163	6985		19.263	9444		19.163	13378		19.263	15663		19.213	18041		19.263	20723
19.16	1091		19.28	2570		19.18	4912		19.18	7052		19.28	9367		19.18	13403		19.28	15593		19.23	18020		19.28	20777
19.177	1129		19.297	2537		19.197	4897		19.197	7033		19.297	9320		19.197	13412		19.297	15601		19.247	18020		19.297	20795
19.194	1060		19.314	2577		19.214	4914		19.214	7000		19.314	9317		19.214	13380		19.314	15576		19.264	18048		19.314	20702
19.21	1043		19.33	2555		19.23	4903		19.23	7052		19.33	9331		19.23	13412		19.33	15618		19.28	18040		19.33	20726
19.227	1084		19.347	2597		19.247	4901		19.247	7059		19.347	9323		19.247	13416		19.347	15636		19.297	18056		19.347	20735
19.244	1052		19.364	2602		19.264	4920		19.264	7029		19.364	9308		19.264	13387		19.364	15634		19.314	17998		19.364	20732
19.26	1078		19.38	2606		19.28	4889		19.28	6992		19.38	9346		19.28	13422		19.38	15583		19.33	18024		19.38	20771
19.277	1049		19.397	2562		19.297	4867		19.297	7002		19.397	9346		19.297	13431		19.397	15625		19.347	17984		19.397	20691
19.294	1156		19.414	2572		19.314	4957		19.314	7013		19.414	9351		19.314	13319		19.414	15579		19.364	18004		19.414	20701
19.311	1097		19.431	2555		19.331	4913		19.331	7109		19.431	9302		19.331	13430		19.431	15588		19.381	18038		19.431	20735
19.327	1037		19.447	2582		19.347	4892		19.347	7020		19.447	9321		19.347	13358		19.447	15552		19.397	18071		19.447	20758
19.344	1054		19.464	2564		19.364	4898		19.364	7039		19.464	9383		19.364	13361		19.464	15677		19.414	18016		19.464	20742
19.361	1023		19.481	2592		19.381	4887		19.381	7097		19.481	9346		19.381	13393		19.481	15626		19.431	18044		19.481	20649
19.377	1099		19.497	2598		19.397	4963		19.397	7046		19.497	9290		19.397	13389		19.497	15609		19.447	18032		19.497	20708
19.394	1088		19.514	2551		19.414	4907		19.414	7061		19.514	9293		19.414	13399		19.514	15638		19.464	18033		19.514	20703
19.411	1088		19.531	2540		19.431	4947		19.431	6999		19.531	9333		19.431	13390		19.531	15655		19.481	18007		19.531	20738
19.427	1103		19.547	2533		19.447	4883		19.447	7006		19.547	9310		19.447	13362		19.547	15614		19.497	18086		19.547	20707
19.444	1097		19.564	2598		19.464	4868		19.464	7027		19.564	9313		19.464	13409		19.564	15639		19.514	18052		19.564	20715
19.461	966		19.581	2571		19.481	4943		19.481	7043		19.581	9370		19.481	13323		19.581	15623		19.531	17993		19.581	20687
19.478	1111		19.598	2570		19.498	4942		19.498	6961		19.598	9273		19.498	13432		19.598	15622		19.548	18093		19.598	20724
19.494	1024		19.614	2494		19.514	4922		19.514	7053		19.614	9316		19.514	13409		19.614	15661		19.564	18045		19.614	20748
19.511	1008		19.631	2527		19.531	4868		19.531	7054		19.631	9311		19.531	13391		19.631	15590		19.581	18040		19.631	20680
19.528	1020		19.648	2564		19.548	4893		19.548	7031		19.648	9342		19.548	13396		19.648	15588		19.598	18023		19.648	20759
19.544	1067		19.664	2535		19.564	4844		19.564	7066		19.664	9346		19.564	13396		19.664	15585		19.614	18078		19.664	20711
19.561	1091		19.681	2580		19.581	4875		19.581	7014		19.681	9298		19.581	13383		19.681	15623		19.631	18039		19.681	20724
19.578	1037		19.698	2684		19.598	4900		19.598	7025		19.698	9312		19.598	13360		19.698	15600		19.648	18079		19.698	20739
19.595	1119		19.715	2660		19.615	4835		19.615	6961		19.715	9293		19.615	13444		19.715	15599		19.665	17990		19.715	20701
19.611	1041		19.731	2554		19.631	4962		19.631	7061		19.731	9309		19.631	13405		19.731	15630		19.681	18063		19.731	20723
19.628	1083		19.748	2564		19.648	4895		19.648	7005		19.748	9355		19.648	13391		19.748	15557		19.698	18063		19.748	20738
19.645	1082		19.765	2614		19.665	4878		19.665	6990		19.765	9298		19.665	13361		19.765	15647		19.715	18091		19.765	20655
19.661	1068		19.781	2629		19.681	4885		19.681	6971		19.781	9263		19.681	13338		19.781	15586		19.731	18039		19.781	20702
19.678	1126		19.798	2554		19.698	4900		19.698	7088		19.798	9342		19.698	13345		19.798	15610		19.748	18078		19.798	20668
19.695	1043		19.815	2586		19.715	4907		19.715	7013		19.815	9282		19.715	13329		19.815	15554		19.765	18012		19.815	20754
19.712	1108		19.832	2547		19.732	4907		19.732	7037		19.832	9372		19.732	13372		19.832	15631		19.782	18024		19.832	20774
19.728	1040		19.848	2623		19.748	4877		19.748	6997		19.848	9324		19.748	13367		19.848	15616		19.798	18033		19.848	20710
19.745	1085		19.865	2546		19.765	4843		19.765	7015		19.865	9346		19.765	13415		19.865	15610		19.815	17993		19.865	20764
19.762	1079		19.882	2568		19.782	4842		19.782	7039		19.882	9324		19.782	13369		19.882	15567		19.832	17987		19.882	20753
19.778	1076		19.898	2590		19.798	4965		19.798	7040		19.898	9290		19.798	13330		19.898	15601		19.848	18075		19.898	20718
19.795	1173		19.915	2574		19.815	4830		19.815	6985		19.915	9293		19.815	13392		19.915	15616		19.865	18000		19.915	20711
19.812	1079		19.932	2583		19.832	4889		19.832	7080		19.932	9320		19.832	13403		19.932	15598		19.882	18047		19.932	20672
19.829	1119		19.949	2586		19.849	4934		19.849	7028		19.949	9304		19.849	13382		19.949	15637		19.899	18043		19.949	20756
19.845	1084		19.965	2603		19.865	4872		19.865	7018		19.965	9360		19.865	13404		19.965	15567		19.915	18016		19.965	20686
19.862	943		19.982	2538		19.882	4853		19.882	7009		19.982	9253		19.882	13306		19.982	15605		19.932	17985		19.982	20685
19.879	1038		19.999	2570		19.899	4881		19.899	7012		19.999	9300		19.899	13367		19.999	15639		19.949	18090		19.999	20708
19.895	1114		20.015	2546		19.915	4897		19.915	7012		20.015	9336		19.915	13368		20.015	15631		19.965	18060		20.015	20670
19.912	1016		20.032	2574		19.932	4887		19.932	7059		20.032	9292		19.932	13305		20.032	15626		19.982	18091		20.032	20686
19.929	1083		20.049	2543		19.949	4854		19.949	7009		20.049	9316		19.949	13373		20.049	15566		19.999	18053		20.049	20722
19.946	1080		20.066	2602		19.966	4893		19.966	7051		20.066	9231		19.966	13383		20.066	15632		20.016	18013		20.066	20754
19.962	1059		20.082	2575		19.982	4883		19.982	7007		20.082	9224		19.982	13374		20.082	15536		20.032	18016		20.082	20722
19.979	1031		20.099	2543		19.999	4811		19.999	6991		20.099	9225		19.999	13341		20.099	15576		20.049	18057		20.099	20712
19.996	1086		20.116	2577		20.016	4891		20.016	6974		20.116	9258		20.016	13369		20.116	15588		20.066	18023		20.116	20711
20.012	992		20.132	2576		20.032	4881		20.032	7013		20.132	9254		20.032	13352		20.132	15588		20.082	17962		20.132	20692
20.029	1059		20.149	2586		20.049	4861		20.049	7025		20.149	9310		20.049	13398		20.149	15576		20.099	18038		20.149	20736
20.046	1085		20.166	2548		20.066	4934		20.066	7008		20.166	9254		20.066	13320		20.166	15599		20.116	18039		20.166	20751
20.063	1061		20.183	2625		20.083	4846		20.083	7023		20.183	9276		20.083	13347		20.183	15555		20.133	18055		20.183	20716
20.079	1063		20.199	2597		20.099	4866		20.099	7040		20.199	9319		20.099	13387		20.199	15623		20.149	18046		20.199	20778
20.096	1094		20.216	2540		20.116	4913		20.116	6996		20.216	9239		20.116	13368		20.216	15652		20.166	18006		20.216	20712
20.113	1075		20.233	2522		20.133	4889		20.133	6989		20.233	9284		20.133	13350		20.233	15616		20.183	18134		20.233	20700
20.129	1041		20.249	2541		20.149	4911		20.149	6993		20.249	9309		20.149	13312		20.249	15591		20.199	18049		20.249	20685
20.146	1157		20.266	2531		20.166	4954		20.166	7015		20.266	9267		20.166	13353		20.266	15606		20.216	18103		20.266	20710
20.163	1115		20.283	2561		20.183	4884		20.183	7047		20.283	9342		20.183	13390		20.283	15595		20.233	18066		20.283	20720
20.179	1144		20.299	2545		20.199	4889		20.199	6981		20.299	9359		20.199	13414		20.299	15575		20.249	18024		20.299	20732
20.196	1110		20.316	2563		20.216	4951		20.216	6986		20.316	9243		20.216	13350		20.316	15571		20.266	17999		20.316	20703
20.213	1009		20.333	2575		20.233	4896		20.233	6989		20.333	9274		20.233	13287		20.333	15619		20.283	18025		20.333	20707
20.23	1014		20.35	2553		20.25	4922		20.25	6997		20.35	9362		20.25	13393		20.35	15598		20.3	18009		20.35	20695
20.246	1116		20.366	2522		20.266	4858		20.266	6970		20.366	9282		20.266	13407		20.366	15561		20.316	18056		20.366	20637
20.263	1068		20.383	2538		20.283	4872		20.283	6986		20.383	9278		20.283	13362		20.383	15547		20.333	18075		20.383	20722
20.28	1117		20.4	2568		20.3	4851		20.3	6990		20.4	9274		20.3	13279		20.4	15625		20.35	18014		20.4	20757
20.296	1087		20.416	2522		20.316	4888		20.316	6993		20.416	9264		20.316	13400		20.416	15551		20.366	17982		20.416	20741
20.313	1064		20.433	2527		20.333	4852		20.333	7005		20.433	9242		20.333	13313		20.433	15559		20.383	18017		20.433	20716
20.33	1059		20.45	2520		20.35	4908		20.35	6999		20.45	9312		20.35	13403		20.45	15583		20.4	17979		20.45	20702
20.347	1046		20.467	2543		20.367	4907		20.367	7008		20.467	9320		20.367	13322		20.467	15632		20.417	18095		20.467	20711
20.363	1027		20.483	2590		20.383	4844		20.383	6981		20.483	9346		20.383	13374		20.483	15574		20.433	18001		20.483	20712
20.38	1088		20.5	2544		20.4	4822		20.4	6968		20.5	9297		20.4	13362		20.5	15616		20.45	18076		20.5	20728
20.397	1001		20.517	2575		20.417	4904		20.417	7022		20.517	9256		20.417	13401		20.517	15583		20.467	18046		20.517	20753
20.413	1059		20.533	2605		20.433	4818		20.433	6998		20.533	9258		20.433	13406		20.533	15611		20.483	18028		20.533	20692
20.43	1122		20.55	2541		20.45	4905		20.45	7063		20.55	9255		20.45	13359		20.55	15529		20.5	18054		20.55	20748
20.447	1092		20.567	2552		20.467	4926		20.467	6987		20.567	9293		20.467	13367		20.567	15566		20.517	18023		20.567	20776
20.464	1064		20.584	2577		20.484	4864		20.484	7015		20.584	9281		20.484	13329		20.584	15622		20.534	18024		20.584	20735
20.48	1066		20.6	2599		20.5	4854		20.5	7066		20.6	9276		20.5	13419		20.6	15608		20.55	18095		20.6	20714
20.497	1118		20.617	2566		20.517	4852		20.517	7015		20.617	9257		20.517	13406		20.617	15605		20.567	18006		20.617	20718
20.514	1021		20.634	2483		20.534	4870		20.534	6998		20.634	9350		20.534	13367		20.634	15551		20.584	18070		20.634	20660
20.53	1061		20.65	2567		20.55	4890		20.55	7032		20.65	9279		20.55	13378		20.65	15578		20.6	18015		20.65	20733
20.547	1067		20.667	2556		20.567	4846		20.567	7030		20.667	9274		20.567	13350		20.667	15636		20.617	18020		20.667	20718
20.564	1059		20.684	2562		20.584	4845		20.584	6975		20.684	9179		20.584	13337		20.684	15516		20.634	17983		20.684	20696
20.581	1035		20.701	2543		20.601	4869		20.601	6977		20.701	9298		20.601	13333		20.701	15590		20.651	18060		20.701	20657
20.597	1064		20.717	2624		20.617	4831		20.617	7047		20.717	9267		20.617	13390		20.717	15588		20.667	17981		20.717	20708
20.614	1095		20.734	2504		20.634	4865		20.634	7051		20.734	9285		20.634	13331		20.734	15579		20.684	18071		20.734	20719
20.631	1059		20.751	2554		20.651	4827		20.651	7024		20.751	9274		20.651	13354		20.751	15577		20.701	18016		20.751	20707
20.647	1040		20.767	2584		20.667	4888		20.667	6992		20.767	9302		20.667	13318		20.767	15591		20.717	18068		20.767	20731
20.664	1046		20.784	2468		20.684	4893		20.684	6994		20.784	9263		20.684	13358		20.784	15579		20.734	18074		20.784	20755
20.681	1082		20.801	2579		20.701	4836		20.701	6992		20.801	9317		20.701	13387		20.801	15577		20.751	18080		20.801	20696
20.698	1063		20.818	2633		20.718	4819		20.718	6987		20.818	9295		20.718	13328		20.818	15630		20.768	18002		20.818	20763
20.714	1079		20.834	2623		20.734	4892		20.734	7001		20.834	9257		20.734	13347		20.834	15656		20.784	18024		20.834	20704
20.731	1054		20.851	2598		20.751	4901		20.751	7040		20.851	9249		20.751	13388		20.851	15601		20.801	18021		20.851	20704
20.748	1136		20.868	2594		20.768	4831		20.768	7022		20.868	9317		20.768	13389		20.868	15538		20.818	18037		20.868	20747
20.764	1090		20.884	2566		20.784	4857		20.784	6996		20.884	9273		20.784	13366		20.884	15548		20.834	18069		20.884	20745
20.781	1023		20.901	2569		20.801	4846		20.801	6999		20.901	9300		20.801	13359		20.901	15605		20.851	18004		20.901	20702
20.798	1124		20.918	2585		20.818	4881		20.818	6989		20.918	9363		20.818	13356		20.918	15617		20.868	18013		20.918	20645
20.815	1046		20.935	2544		20.835	4804		20.835	6999		20.935	9269		20.835	13368		20.935	15603		20.885	18075		20.935	20770
20.831	1088		20.951	2544		20.851	4900		20.851	7033		20.951	9417		20.851	13335		20.951	15623		20.901	18040		20.951	20708
20.848	1101		20.968	2527		20.868	4829		20.868	6952		20.968	9302		20.868	13337		20.968	15617		20.918	18007		20.968	20740
20.865	1028		20.985	2586		20.885	4868		20.885	6982		20.985	9324		20.885	13360		20.985	15642		20.935	18039		20.985	20765
20.881	1117		21.001	2538		20.901	4865		20.901	6997		21.001	9274		20.901	13349		21.001	15650		20.951	17987		21.001	20795
20.898	1056		21.018	2585		20.918	4852		20.918	6996		21.018	9305		20.918	13302		21.018	15618		20.968	18012		21.018	20762
20.915	1095		21.035	2603		20.935	4860		20.935	7035		21.035	9281		20.935	13359		21.035	15640		20.985	18017		21.035	20788
20.932	1097		21.052	2653		20.952	4917		20.952	6991		21.052	9289		20.952	13359		21.052	15582		21.002	17996		21.052	20767
20.948	1077		21.068	2624		20.968	4851		20.968	6986		21.068	9278		20.968	13350		21.068	15684		21.018	18029		21.068	20786
20.965	1126		21.085	2638		20.985	4959		20.985	6977		21.085	9304		20.985	13360		21.085	15668		21.035	18075		21.085	20829
20.982	1101		21.102	2678		21.002	4844		21.002	7007		21.102	9311		21.002	13339		21.102	15689		21.052	18053		21.102	20781
20.998	1052		21.118	2673		21.018	4852		21.018	7009		21.118	9335		21.018	13366		21.118	15699		21.068	18086		21.118	20836
21.015	1070		21.135	2600		21.035	4934		21.035	7036		21.135	9311		21.035	13354		21.135	15708		21.085	18038		21.135	20851
21.032	1137		21.152	2609		21.052	4885		21.052	6996		21.152	9328		21.052	13383		21.152	15790		21.102	18116		21.152	20940
21.048	1122		21.168	2655		21.068	4919		21.068	6974		21.168	9399		21.068	13382		21.168	15782		21.118	18061		21.168	20881
21.065	1139		21.185	2728		21.085	4919		21.085	7029		21.185	9287		21.085	13406		21.185	15753		21.135	18092		21.185	20873
21.082	1114		21.202	2707		21.102	4860		21.102	7014		21.202	9362		21.102	13383		21.202	15771		21.152	18141		21.202	20901
21.099	1119		21.219	2689		21.119	4927		21.119	6986		21.219	9318		21.119	13377		21.219	15812		21.169	18154		21.219	20927
21.115	1119		21.235	2722		21.135	4896		21.135	7040		21.235	9383		21.135	13393		21.235	15823		21.185	18115		21.235	20935
21.132	1156		21.252	2727		21.152	4868		21.152	7054		21.252	9444		21.152	13387		21.252	15803		21.202	18121		21.252	21021
21.149	1150		21.269	2754		21.169	4904		21.169	7061		21.269	9497		21.169	13446		21.269	15948		21.219	18175		21.269	21029
21.165	1140		21.285	2793		21.185	4893		21.185	7087		21.285	9404		21.185	13396		21.285	15876		21.235	18139		21.285	21140
21.182	1165		21.302	2789		21.202	4920		21.202	7022		21.302	9475		21.202	13427		21.302	15907		21.252	18224		21.302	21078
21.199	1219		21.319	2784		21.219	4916		21.219	7115		21.319	9457		21.219	13360		21.319	15889		21.269	18175		21.319	21096
21.216	1224		21.336	2762		21.236	4954		21.236	7099		21.336	9446		21.236	13460		21.336	15934		21.286	18246		21.336	21147
21.232	1209		21.352	2757		21.252	4898		21.252	7075		21.352	9420		21.252	13409		21.352	15940		21.302	18263		21.352	21078
21.249	1249		21.369	2792		21.269	4954		21.269	7106		21.369	9471		21.269	13517		21.369	15932		21.319	18266		21.369	21194
21.266	1176		21.386	2782		21.286	4947		21.286	7116		21.386	9420		21.286	13462		21.386	15914		21.336	18289		21.386	21169
21.282	1245		21.402	2781		21.302	4962		21.302	7141		21.402	9448		21.302	13419		21.402	15889		21.352	18287		21.402	21128
21.299	1194		21.419	2793		21.319	4951		21.319	7173		21.419	9466		21.319	13500		21.419	15792		21.369	18321		21.419	21122
21.316	1310		21.436	2670		21.336	4984		21.336	7059		21.436	9426		21.336	13454		21.436	15823		21.386	18349		21.436	21135
21.333	1297		21.453	2671		21.353	4921		21.353	7157		21.453	9403		21.353	13490		21.453	15835		21.403	18320		21.453	20987
21.349	1286		21.469	2740		21.369	5020		21.369	7150		21.469	9437		21.369	13467		21.469	15800		21.419	18270		21.469	21005
21.366	1294		21.486	2719		21.386	4993		21.386	7114		21.486	9428		21.386	13498		21.486	15784		21.436	18336		21.486	21020
21.383	1304		21.503	2715		21.403	4943		21.403	7116		21.503	9425		21.403	13524		21.503	15796		21.453	18207		21.503	21028
21.399	1403		21.519	2669		21.419	4993		21.419	7108		21.519	9389		21.419	13610		21.519	15726		21.469	18258		21.519	20927
21.416	1412		21.536	2678		21.436	4936		21.436	7064		21.536	9450		21.436	13454		21.536	15663		21.486	18292		21.536	20905
21.433	1348		21.553	2611		21.453	4942		21.453	7043		21.553	9432		21.453	13528		21.553	15689		21.503	18233		21.553	20818
21.45	1371		21.57	2631		21.47	4959		21.47	7091		21.57	9373		21.47	13507		21.57	15722		21.52	18153		21.57	20811
21.466	1328		21.586	2649		21.486	4942		21.486	7059		21.586	9356		21.486	13466		21.586	15564		21.536	18189		21.586	20800
21.483	1236		21.603	2557		21.503	4955		21.503	7077		21.603	9399		21.503	13479		21.603	15653		21.553	18178		21.603	20854
21.5	1265		21.62	2586		21.52	4976		21.52	7025		21.62	9385		21.52	13468		21.62	15662		21.57	18146		21.62	20795
21.516	1274		21.636	2675		21.536	4939		21.536	7064		21.636	9354		21.536	13415		21.636	15608		21.586	18153		21.636	20874
21.533	1236		21.653	2689		21.553	4923		21.553	7005		21.653	9350		21.553	13454		21.653	15647		21.603	18146		21.653	20796
21.55	1168		21.67	2602		21.57	4961		21.57	7004		21.67	9332		21.57	13483		21.67	15637		21.62	18061		21.67	20767
21.567	1264		21.687	2593		21.587	4881		21.587	7075		21.687	9233		21.587	13453		21.687	15622		21.637	18078		21.687	20763
21.583	1163		21.703	2625		21.603	4903		21.603	6976		21.703	9288		21.603	13375		21.703	15541		21.653	18068		21.703	20742
21.6	1118		21.72	2614		21.62	4846		21.62	6991		21.72	9250		21.62	13407		21.72	15557		21.67	18032		21.72	20811
21.617	1117		21.737	2499		21.637	4890		21.637	7001		21.737	9305		21.637	13424		21.737	15554		21.687	18049		21.737	20789
21.633	1087		21.753	2544		21.653	4885		21.653	6942		21.753	9334		21.653	13397		21.753	15656		21.703	18066		21.753	20787
21.65	1092		21.77	2549		21.67	4883		21.67	7004		21.77	9318		21.67	13392		21.77	15562		21.72	18047		21.77	20723
21.667	1153		21.787	2537		21.687	4814		21.687	7015		21.787	9310		21.687	13314		21.787	15614		21.737	18040		21.787	20743
21.684	1088		21.804	2560		21.704	4892		21.704	7007		21.804	9305		21.704	13330		21.804	15510		21.754	18036		21.804	20766
21.7	1059		21.82	2557		21.72	4805		21.72	6996		21.82	9312		21.72	13375		21.82	15563		21.77	18055		21.82	20692
21.717	1087		21.837	2510		21.737	4905		21.737	7045		21.837	9243		21.737	13360		21.837	15499		21.787	18009		21.837	20763
21.734	1080		21.854	2557		21.754	4839		21.754	6992		21.854	9334		21.754	13317		21.854	15613		21.804	18056		21.854	20710
21.75	1127		21.87	2561		21.77	4831		21.77	7007		21.87	9274		21.77	13308		21.87	15622		21.82	18039		21.87	20722
21.767	1086		21.887	2556		21.787	4829		21.787	6944		21.887	9218		21.787	13330		21.887	15592		21.837	18049		21.887	20809
21.784	1086		21.904	2553		21.804	4822		21.804	6961		21.904	9160		21.804	13290		21.904	15590		21.854	18032		21.904	20745
21.8	1024		21.92	2521		21.82	4897		21.82	7036		21.92	9281		21.82	13389		21.92	15535		21.87	18045		21.92	20753
21.817	1106		21.937	2545		21.837	4860		21.837	7006		21.937	9360		21.837	13345		21.937	15577		21.887	18037		21.937	20718
21.834	1108		21.954	2524		21.854	4890		21.854	6977		21.954	9238		21.854	13267		21.954	15547		21.904	18030		21.954	20716
21.851	1075		21.971	2595		21.871	4849		21.871	6931		21.971	9298		21.871	13339		21.971	15594		21.921	18010		21.971	20793
21.867	1079		21.987	2552		21.887	4823		21.887	7013		21.987	9298		21.887	13345		21.987	15554		21.937	17990		21.987	20720
21.884	1088		22.004	2571		21.904	4812		21.904	6977		22.004	9315		21.904	13345		22.004	15545		21.954	17997		22.004	20717
21.901	1069		22.021	2454		21.921	4865		21.921	6952		22.021	9245		21.921	13314		22.021	15586		21.971	17994		22.021	20722
21.917	1099		22.037	2547		21.937	4885		21.937	7022		22.037	9206		21.937	13305		22.037	15631		21.987	17997		22.037	20735
21.934	1122		22.054	2527		21.954	4803		21.954	6943		22.054	9281		21.954	13295		22.054	15618		22.004	18044		22.054	20765
21.951	1083		22.071	2523		21.971	4903		21.971	7037		22.071	9303		21.971	13361		22.071	15610		22.021	18021		22.071	20764
21.968	1064		22.088	2549		21.988	4867		21.988	7039		22.088	9140		21.988	13288		22.088	15614		22.038	18114		22.088	20764
21.984	1047		22.104	2530		22.004	4819		22.004	7004		22.104	9258		22.004	13304		22.104	15569		22.054	18000		22.104	20700
22.001	1049		22.121	2492		22.021	4858		22.021	6934		22.121	9193		22.021	13299		22.121	15537		22.071	17994		22.121	20720
22.018	1066		22.138	2510		22.038	4837		22.038	7012		22.138	9234		22.038	13307		22.138	15580		22.088	18012		22.138	20664
22.034	1059		22.154	2518		22.054	4834		22.054	6924		22.154	9179		22.054	13252		22.154	15574		22.104	18076		22.154	20724
22.051	1071		22.171	2527		22.071	4847		22.071	6938		22.171	9288		22.071	13318		22.171	15570		22.121	18046		22.171	20687
22.068	1015		22.188	2540		22.088	4813		22.088	6990		22.188	9328		22.088	13338		22.188	15576		22.138	17982		22.188	20767
22.085	1101		22.205	2521		22.105	4830		22.105	6971		22.205	9110		22.105	13370		22.205	15561		22.155	18029		22.205	20736
22.101	1051		22.221	2555		22.121	4825		22.121	6979		22.221	9255		22.121	13318		22.221	15608		22.171	17997		22.221	20730
22.118	1029		22.238	2492		22.138	4906		22.138	6979		22.238	9224		22.138	13320		22.238	15586		22.188	17985		22.238	20730
22.135	1100		22.255	2535		22.155	4802		22.155	6968		22.255	9241		22.155	13296		22.255	15518		22.205	18015		22.255	20707
22.151	1094		22.271	2491		22.171	4823		22.171	6963		22.271	9208		22.171	13315		22.271	15562		22.221	17979		22.271	20711
22.168	1033		22.288	2531		22.188	4828		22.188	6967		22.288	9217		22.188	13328		22.288	15595		22.238	18035		22.288	20727
22.185	1074		22.305	2522		22.205	4846		22.205	6977		22.305	9236		22.205	13298		22.305	15622		22.255	17966		22.305	20691
22.202	1044		22.322	2493		22.222	4909		22.222	7001		22.322	9202		22.222	13382		22.322	15506		22.272	18040		22.322	20661
22.218	1083		22.338	2527		22.238	4853		22.238	7001		22.338	9243		22.238	13337		22.338	15569		22.288	18044		22.338	20739
22.235	1014		22.355	2555		22.255	4842		22.255	6966		22.355	9241		22.255	13349		22.355	15576		22.305	17983		22.355	20624
22.252	1057		22.372	2557		22.272	4825		22.272	6922		22.372	9188		22.272	13362		22.372	15492		22.322	18025		22.372	20662
22.268	1068		22.388	2538		22.288	4806		22.288	6887		22.388	9234		22.288	13271		22.388	15529		22.338	18027		22.388	20716
22.285	1063		22.405	2524		22.305	4825		22.305	6929		22.405	9274		22.305	13306		22.405	15521		22.355	18002		22.405	20716
22.302	1160		22.422	2517		22.322	4817		22.322	6968		22.422	9269		22.322	13292		22.422	15530		22.372	18006		22.422	20619
22.319	1086		22.439	2584		22.339	4797		22.339	6936		22.439	9199		22.339	13306		22.439	15514		22.389	18006		22.439	20675
22.335	1031		22.455	2507		22.355	4815		22.355	6950		22.455	9249		22.355	13357		22.455	15523		22.405	18005		22.455	20707
22.352	1134		22.472	2530		22.372	4829		22.372	6936		22.472	9227		22.372	13303		22.472	15521		22.422	17962		22.472	20640
22.369	1041		22.489	2476		22.389	4854		22.389	6916		22.489	9258		22.389	13413		22.489	15510		22.439	18020		22.489	20688
22.385	1038		22.505	2518		22.405	4766		22.405	6937		22.505	9286		22.405	13307		22.505	15546		22.455	17958		22.505	20734
22.402	992		22.522	2458		22.422	4819		22.422	6970		22.522	9181		22.422	13287		22.522	15554		22.472	17958		22.522	20707
22.419	1014		22.539	2470		22.439	4861		22.439	6939		22.539	9249		22.439	13302		22.539	15557		22.489	17986		22.539	20714
22.436	994		22.556	2481		22.456	4851		22.456	6950		22.556	9206		22.456	13255		22.556	15508		22.506	18046		22.556	20647
22.452	1032		22.572	2490		22.472	4817		22.472	6935		22.572	9300		22.472	13302		22.572	15535		22.522	17973		22.572	20647
22.469	1088		22.589	2481		22.489	4858		22.489	6959		22.589	9169		22.489	13271		22.589	15618		22.539	18035		22.589	20652
22.486	1020		22.606	2513		22.506	4844		22.506	6962		22.606	9227		22.506	13244		22.606	15617		22.556	17984		22.606	20685
22.502	1055		22.622	2579		22.522	4847		22.522	6913		22.622	9212		22.522	13253		22.622	15500		22.572	17942		22.622	20725
22.519	1016		22.639	2544		22.539	4841		22.539	6952		22.639	9225		22.539	13339		22.639	15599		22.589	17960		22.639	20650
22.536	1037		22.656	2531		22.556	4786		22.556	6969		22.656	9224		22.556	13303		22.656	15532		22.606	17954		22.656	20731
22.552	1010		22.672	2546		22.572	4768		22.572	6946		22.672	9310		22.572	13258		22.672	15478		22.622	18017		22.672	20665
22.569	1000		22.689	2532		22.589	4820		22.589	6957		22.689	9192		22.589	13307		22.689	15530		22.639	18015		22.689	20692
22.586	1047		22.706	2536		22.606	4810		22.606	6899		22.706	9255		22.606	13349		22.706	15577		22.656	18017		22.706	20621
22.603	1057		22.723	2473		22.623	4799		22.623	6917		22.723	9219		22.623	13347		22.723	15554		22.673	18027		22.723	20717
22.619	1040		22.739	2455		22.639	4802		22.639	6990		22.739	9185		22.639	13346		22.739	15523		22.689	17994		22.739	20650
22.636	1004		22.756	2439		22.656	4771		22.656	6912		22.756	9224		22.656	13313		22.756	15535		22.706	17932		22.756	20689
22.653	1022		22.773	2479		22.673	4757		22.673	6904		22.773	9163		22.673	13313		22.773	15496		22.723	17938		22.773	20669
22.669	1024		22.789	2508		22.689	4833		22.689	6889		22.789	9175		22.689	13298		22.789	15525		22.739	18009		22.789	20687
22.686	987		22.806	2489		22.706	4828		22.706	6901		22.806	9240		22.706	13273		22.806	15507		22.756	17930		22.806	20703
22.703	1053		22.823	2529		22.723	4796		22.723	6876		22.823	9164		22.723	13312		22.823	15549		22.773	18010		22.823	20750
22.72	990		22.84	2414		22.74	4836		22.74	6917		22.84	9160		22.74	13313		22.84	15494		22.79	18022		22.84	20615
22.736	1052		22.856	2518		22.756	4815		22.756	6950		22.856	9197		22.756	13286		22.856	15531		22.806	17974		22.856	20693
22.753	1029		22.873	2522		22.773	4787		22.773	7001		22.873	9236		22.773	13288		22.873	15518		22.823	18012		22.873	20637
22.77	1043		22.89	2514		22.79	4849		22.79	6943		22.89	9208		22.79	13295		22.89	15572		22.84	17970		22.89	20696
22.786	1102		22.906	2447		22.806	4828		22.806	6947		22.906	9228		22.806	13295		22.906	15530		22.856	18036		22.906	20641
22.803	1013		22.923	2494		22.823	4802		22.823	6963		22.923	9175		22.823	13281		22.923	15553		22.873	17976		22.923	20601
22.82	1052		22.94	2471		22.84	4805		22.84	6921		22.94	9248		22.84	13333		22.94	15538		22.89	17934		22.94	20710
22.837	1049		22.957	2506		22.857	4800		22.857	6919		22.957	9121		22.857	13335		22.957	15552		22.907	18018		22.957	20578
22.853	989		22.973	2491		22.873	4815		22.873	6924		22.973	9144		22.873	13294		22.973	15518		22.923	17959		22.973	20686
22.87	1004		22.99	2508		22.89	4808		22.89	6914		22.99	9184		22.89	13291		22.99	15490		22.94	17991		22.99	20672
22.887	1051		23.007	2489		22.907	4780		22.907	6895		23.007	9181		22.907	13325		23.007	15579		22.957	17992		23.007	20685
22.903	1004		23.023	2462		22.923	4854		22.923	6931		23.023	9235		22.923	13220		23.023	15552		22.973	17991		23.023	20675
22.92	1016		23.04	2506		22.94	4831		22.94	6873		23.04	9215		22.94	13310		23.04	15552		22.99	17946		23.04	20619
22.937	1036		23.057	2448		22.957	4830		22.957	6932		23.057	9240		22.957	13308		23.057	15515		23.007	17954		23.057	20675
22.954	1022		23.074	2490		22.974	4838		22.974	6836		23.074	9220		22.974	13291		23.074	15494		23.024	17994		23.074	20697
22.97	1066		23.09	2507		22.99	4749		22.99	6942		23.09	9215		22.99	13291		23.09	15532		23.04	17945		23.09	20595
22.987	1035		23.107	2489		23.007	4842		23.007	6950		23.107	9134		23.007	13315		23.107	15523		23.057	17950		23.107	20654
23.004	1009		23.124	2467		23.024	4831		23.024	6873		23.124	9102		23.024	13281		23.124	15521		23.074	17916		23.124	20661
23.02	1029		23.14	2477		23.04	4826		23.04	6957		23.14	9192		23.04	13237		23.14	15561		23.09	17990		23.14	20670
23.037	1000		23.157	2460		23.057	4853		23.057	6930		23.157	9265		23.057	13211		23.157	15567		23.107	17961		23.157	20681
23.054	1045		23.174	2538		23.074	4810		23.074	6895		23.174	9170		23.074	13211		23.174	15475		23.124	18002		23.174	20686
23.071	1056		23.191	2483		23.091	4791		23.091	6927		23.191	9222		23.091	13238		23.191	15508		23.141	17983		23.191	20711
23.087	1049		23.207	2537		23.107	4810		23.107	6916		23.207	9201		23.107	13306		23.207	15500		23.157	17932		23.207	20622
23.104	1068		23.224	2498		23.124	4814		23.124	6952		23.224	9232		23.124	13315		23.224	15517		23.174	17947		23.224	20726
23.121	1054		23.241	2468		23.141	4845		23.141	6884		23.241	9188		23.141	13272		23.241	15571		23.191	17977		23.241	20679
23.137	982		23.257	2476		23.157	4798		23.157	6874		23.257	9153		23.157	13306		23.257	15577		23.207	17979		23.257	20644
23.154	1044		23.274	2541		23.174	4806		23.174	6961		23.274	9184		23.174	13276		23.274	15544		23.224	17982		23.274	20663
23.171	1074		23.291	2482		23.191	4779		23.191	6952		23.291	9239		23.191	13314		23.291	15531		23.241	17966		23.291	20754
23.188	1033		23.308	2483		23.208	4767		23.208	6899		23.308	9193		23.208	13305		23.308	15524		23.258	17965		23.308	20658
23.204	1052		23.324	2489		23.224	4887		23.224	6883		23.324	9192		23.224	13303		23.324	15508		23.274	17934		23.324	20730
23.221	1098		23.341	2454		23.241	4799		23.241	6944		23.341	9129		23.241	13310		23.341	15475		23.291	17920		23.341	20678
23.238	1008		23.358	2525		23.258	4825		23.258	6986		23.358	9242		23.258	13279		23.358	15605		23.308	17992		23.358	20734
23.254	1016		23.374	2465		23.274	4804		23.274	6874		23.374	9162		23.274	13283		23.374	15489		23.324	17909		23.374	20754
23.271	1035		23.391	2496		23.291	4812		23.291	6932		23.391	9164		23.291	13300		23.391	15543		23.341	17986		23.391	20684
23.288	947		23.408	2460		23.308	4784		23.308	6936		23.408	9140		23.308	13264		23.408	15577		23.358	18016		23.408	20670
23.305	1038		23.425	2504		23.325	4794		23.325	6940		23.425	9196		23.325	13308		23.425	15524		23.375	18029		23.425	20656
23.321	1024		23.441	2553		23.341	4814		23.341	6896		23.441	9219		23.341	13312		23.441	15563		23.391	18036		23.441	20684
23.338	1056		23.458	2587		23.358	4820		23.358	6888		23.458	9162		23.358	13307		23.458	15570		23.408	17975		23.458	20658
23.355	1040		23.475	2514		23.375	4802		23.375	6901		23.475	9130		23.375	13288		23.475	15500		23.425	18028		23.475	20707
23.371	1021		23.491	2499		23.391	4805		23.391	6923		23.491	9210		23.391	13222		23.491	15512		23.441	17999		23.491	20656
23.388	992		23.508	2574		23.408	4805		23.408	6917		23.508	9153		23.408	13300		23.508	15515		23.458	17965		23.508	20700
23.405	1106		23.525	2500		23.425	4837		23.425	6870		23.525	9188		23.425	13327		23.525	15562		23.475	17973		23.525	20749
23.421	1054		23.541	2496		23.441	4799		23.441	6904		23.541	9186		23.441	13259		23.541	15535		23.491	17913		23.541	20661
23.438	1012		23.558	2545		23.458	4843		23.458	6920		23.558	9183		23.458	13350		23.558	15547		23.508	17965		23.558	20632
23.455	1110		23.575	2468		23.475	4778		23.475	6887		23.575	9188		23.475	13264		23.575	15450		23.525	17975		23.575	20622
23.472	989		23.592	2496		23.492	4796		23.492	6833		23.592	9191		23.492	13273		23.592	15562		23.542	17960		23.592	20617
23.488	1086		23.608	2537		23.508	4789		23.508	6857		23.608	9156		23.508	13297		23.608	15492		23.558	18023		23.608	20676
23.505	1056		23.625	2499		23.525	4803		23.525	6862		23.625	9163		23.525	13257		23.625	15528		23.575	17927		23.625	20608
23.522	1107		23.642	2451		23.542	4819		23.542	6983		23.642	9186		23.542	13304		23.642	15463		23.592	17978		23.642	20610
23.538	1023		23.658	2482		23.558	4841		23.558	6854		23.658	9194		23.558	13295		23.658	15575		23.608	17945		23.658	20572
23.555	1082		23.675	2421		23.575	4767		23.575	6927		23.675	9162		23.575	13289		23.675	15507		23.625	18024		23.675	20568
23.572	976		23.692	2499		23.592	4822		23.592	6862		23.692	9180		23.592	13296		23.692	15475		23.642	17993		23.692	20667
23.589	1024		23.709	2531		23.609	4791		23.609	6841		23.709	9261		23.609	13280		23.709	15557		23.659	17977		23.709	20640
23.605	1055		23.725	2521		23.625	4812		23.625	6876		23.725	9197		23.625	13269		23.725	15499		23.675	17989		23.725	20568
23.622	1080		23.742	2544		23.642	4791		23.642	6916		23.742	9164		23.642	13283		23.742	15491		23.692	17985		23.742	20566
23.639	994		23.759	2505		23.659	4812		23.659	6836		23.759	9228		23.659	13274		23.759	15483		23.709	17935		23.759	20624
23.655	1005		23.775	2457		23.675	4767		23.675	6898		23.775	9111		23.675	13287		23.775	15538		23.725	17960		23.775	20590
23.672	1039		23.792	2497		23.692	4755		23.692	6905		23.792	9129		23.692	13341		23.792	15549		23.742	17971		23.792	20663
23.689	1044		23.809	2459		23.709	4795		23.709	6880		23.809	9188		23.709	13259		23.809	15522		23.759	17919		23.809	20658
23.706	1022		23.826	2416		23.726	4783		23.726	6908		23.826	9116		23.726	13236		23.826	15493		23.776	17982		23.826	20599
23.722	976		23.842	2470		23.742	4760		23.742	6874		23.842	9191		23.742	13306		23.842	15458		23.792	17985		23.842	20586
23.739	1024		23.859	2468		23.759	4756		23.759	6878		23.859	9181		23.759	13236		23.859	15545		23.809	17952		23.859	20584
23.756	985		23.876	2507		23.776	4788		23.776	6858		23.876	9170		23.776	13261		23.876	15498		23.826	17899		23.876	20537
23.772	1049		23.892	2491		23.792	4822		23.792	6876		23.892	9152		23.792	13274		23.892	15507		23.842	17939		23.892	20660
23.789	1036		23.909	2475		23.809	4729		23.809	6924		23.909	9181		23.809	13260		23.909	15528		23.859	17950		23.909	20615
23.806	1035		23.926	2478		23.826	4814		23.826	6862		23.926	9137		23.826	13232		23.926	15552		23.876	17960		23.926	20624
23.823	1031		23.943	2491		23.843	4821		23.843	6901		23.943	9179		23.843	13298		23.943	15473		23.893	17985		23.943	20615
23.839	985		23.959	2500		23.859	4761		23.859	6908		23.959	9145		23.859	13303		23.959	15505		23.909	17930		23.959	20584
23.856	981		23.976	2451		23.876	4750		23.876	6903		23.976	9149		23.876	13295		23.976	15524		23.926	17938		23.976	20582
23.873	998		23.993	2500		23.893	4750		23.893	6843		23.993	9132		23.893	13306		23.993	15504		23.943	18041		23.993	20624
23.889	993		24.009	2444		23.909	4729		23.909	6827		24.009	9156		23.909	13315		24.009	15568		23.959	17922		24.009	20649
23.906	1018		24.026	2485		23.926	4758		23.926	6830		24.026	9183		23.926	13263		24.026	15537		23.976	17927		24.026	20580
23.923	1049		24.043	2514		23.943	4773		23.943	6895		24.043	9208		23.943	13292		24.043	15489		23.993	17970		24.043	20614
23.94	999		24.06	2468		23.96	4765		23.96	6878		24.06	9197		23.96	13253		24.06	15562		24.01	17870		24.06	20613
23.956	945		24.076	2475		23.976	4763		23.976	6826		24.076	9197		23.976	13284		24.076	15552		24.026	17945		24.076	20571
23.973	1000		24.093	2492		23.993	4736		23.993	6854		24.093	9178		23.993	13284		24.093	15543		24.043	17900		24.093	20597
23.99	976		24.11	2466		24.01	4802		24.01	6890		24.11	9200		24.01	13251		24.11	15489		24.06	17984		24.11	20552
24.006	1041		24.126	2473		24.026	4802		24.026	6880		24.126	9119		24.026	13265		24.126	15522		24.076	17950		24.126	20622
24.023	1060		24.143	2470		24.043	4775		24.043	6878		24.143	9210		24.043	13287		24.143	15504		24.093	17961		24.143	20626
24.04	986		24.16	2461		24.06	4820		24.06	6887		24.16	9093		24.06	13261		24.16	15501		24.11	17944		24.16	20617
24.057	982		24.177	2523		24.077	4794		24.077	6866		24.177	9119		24.077	13275		24.177	15474		24.127	17943		24.177	20594
24.073	1041		24.193	2468		24.093	4810		24.093	6867		24.193	9145		24.093	13278		24.193	15485		24.143	17970		24.193	20608
24.09	926		24.21	2457		24.11	4808		24.11	6899		24.21	9193		24.11	13288		24.21	15493		24.16	17955		24.21	20669
24.107	911		24.227	2497		24.127	4789		24.127	6864		24.227	9184		24.127	13294		24.227	15548		24.177	17983		24.227	20616
24.123	1045		24.243	2470		24.143	4804		24.143	6883		24.243	9191		24.143	13232		24.243	15521		24.193	17940		24.243	20637
24.14	1054		24.26	2513		24.16	4772		24.16	6857		24.26	9162		24.16	13269		24.26	15492		24.21	17954		24.26	20645
24.157	1010		24.277	2484		24.177	4834		24.177	6875		24.277	9084		24.177	13267		24.277	15514		24.227	17930		24.277	20609
24.173	1025		24.293	2478		24.193	4819		24.193	6896		24.293	9146		24.193	13319		24.293	15515		24.243	18002		24.293	20648
24.19	1016		24.31	2515		24.21	4780		24.21	6905		24.31	9303		24.21	13344		24.31	15494		24.26	18041		24.31	20691
24.207	998		24.327	2504		24.227	4758		24.227	6889		24.327	9203		24.227	13283		24.327	15571		24.277	17984		24.327	20688
24.224	1000		24.344	2481		24.244	4790		24.244	6896		24.344	9199		24.244	13235		24.344	15527		24.294	17970		24.344	20613
24.24	1013		24.36	2493		24.26	4800		24.26	6914		24.36	9165		24.26	13255		24.36	15516		24.31	17979		24.36	20647
24.257	993		24.377	2530		24.277	4791		24.277	6975		24.377	9196		24.277	13311		24.377	15539		24.327	17979		24.377	20586
24.274	928		24.394	2538		24.294	4868		24.294	6895		24.394	9208		24.294	13248		24.394	15496		24.344	17970		24.394	20701
24.29	1061		24.41	2521		24.31	4759		24.31	6865		24.41	9232		24.31	13307		24.41	15618		24.36	17969		24.41	20644
24.307	998		24.427	2535		24.327	4811		24.327	6912		24.427	9245		24.327	13258		24.427	15692		24.377	18004		24.427	20656
24.324	1043		24.444	2595		24.344	4781		24.344	6923		24.444	9249		24.344	13359		24.444	15616		24.394	18014		24.444	20662
24.341	1101		24.461	2545		24.361	4784		24.361	6911		24.461	9256		24.361	13307		24.461	15607		24.411	17990		24.461	20644
24.357	1045		24.477	2594		24.377	4789		24.377	6907		24.477	9204		24.377	13257		24.477	15602		24.427	18075		24.477	20685
24.374	1033		24.494	2531		24.394	4831		24.394	6900		24.494	9261		24.394	13295		24.494	15624		24.444	17989		24.494	20691
24.391	1001		24.511	2588		24.411	4839		24.411	6948		24.511	9245		24.411	13313		24.511	15616		24.461	17965		24.511	20657
24.407	1038		24.527	2556		24.427	4815		24.427	6929		24.527	9357		24.427	13245		24.527	15665		24.477	18049		24.527	20733
24.424	1083		24.544	2626		24.444	4768		24.444	6960		24.544	9251		24.444	13267		24.544	15662		24.494	17969		24.544	20733
24.441	1038		24.561	2611		24.461	4831		24.461	6920		24.561	9313		24.461	13299		24.561	15622		24.511	18056		24.561	20736
24.458	1045		24.578	2600		24.478	4819		24.478	6923		24.578	9381		24.478	13319		24.578	15594		24.528	18013		24.578	20693
24.474	1049		24.594	2626		24.494	4827		24.494	6929		24.594	9342		24.494	13263		24.594	15675		24.544	18055		24.594	20751
24.491	1039		24.611	2608		24.511	4792		24.511	6926		24.611	9388		24.511	13315		24.611	15656		24.561	18002		24.611	20774
24.508	1052		24.628	2629		24.528	4873		24.528	7024		24.628	9351		24.528	13356		24.628	15684		24.578	17978		24.628	20808
24.524	1092		24.644	2658		24.544	4921		24.544	6983		24.644	9313		24.544	13323		24.644	15703		24.594	18013		24.644	20873
24.541	1099		24.661	2644		24.561	4869		24.561	7009		24.661	9393		24.561	13373		24.661	15740		24.611	18070		24.661	20808
24.558	1119		24.678	2618		24.578	4849		24.578	6974		24.678	9383		24.578	13330		24.678	15805		24.628	18043		24.678	20881
24.575	1082		24.695	2714		24.595	4867		24.595	7040		24.695	9396		24.595	13289		24.695	15786		24.645	18057		24.695	20800
24.591	1009		24.711	2720		24.611	4835		24.611	7079		24.711	9401		24.611	13313		24.711	15810		24.661	18124		24.711	20856
24.608	1035		24.728	2707		24.628	4922		24.628	7047		24.728	9434		24.628	13377		24.728	15789		24.678	18130		24.728	20896
24.625	1184		24.745	2784		24.645	4880		24.645	7039		24.745	9456		24.645	13365		24.745	15913		24.695	18161		24.745	20935
24.641	1077		24.761	2847		24.661	4957		24.661	7036		24.761	9535		24.661	13346		24.761	15776		24.711	18107		24.761	20957
24.658	1114		24.778	2860		24.678	4942		24.678	7118		24.778	9562		24.678	13399		24.778	15866		24.728	18218		24.778	21033
24.675	1144		24.795	2841		24.695	4967		24.695	7123		24.795	9515		24.695	13411		24.795	15982		24.745	18176		24.795	21031
24.692	1157		24.812	2899		24.712	4913		24.712	7158		24.812	9643		24.712	13415		24.812	15992		24.762	18171		24.812	21029
24.708	1152		24.828	2942		24.728	4982		24.728	7165		24.828	9745		24.728	13398		24.828	16097		24.778	18153		24.828	21114
24.725	1195		24.845	2967		24.745	5039		24.745	7137		24.845	9655		24.745	13408		24.845	16123		24.795	18242		24.845	21104
24.742	1144		24.862	3028		24.762	4993		24.762	7185		24.862	9792		24.762	13431		24.862	16136		24.812	18222		24.862	21215
24.758	1155		24.878	3098		24.778	5000		24.778	7239		24.878	9837		24.778	13455		24.878	16146		24.828	18326		24.878	21319
24.775	1219		24.895	3156		24.795	5009		24.795	7296		24.895	9855		24.795	13467		24.895	16269		24.845	18315		24.895	21255
24.792	1240		24.912	3113		24.812	5002		24.812	7376		24.912	10044		24.812	13461		24.912	16331		24.862	18367		24.912	21393
24.809	1288		24.929	3246		24.829	5024		24.829	7394		24.929	10062		24.829	13516		24.929	16463		24.879	18365		24.929	21514
24.825	1303		24.945	3277		24.845	5078		24.845	7499		24.945	10219		24.845	13579		24.945	16533		24.895	18491		24.945	21622
24.842	1313		24.962	3496		24.862	5075		24.862	7432		24.962	10202		24.862	13529		24.962	16706		24.912	18514		24.962	21654
24.859	1337		24.979	3524		24.879	5084		24.879	7552		24.979	10258		24.879	13568		24.979	16825		24.929	18518		24.979	21918
24.875	1349		24.995	3607		24.895	5191		24.895	7606		24.995	10422		24.895	13625		24.995	16851		24.945	18627		24.995	22013
24.892	1344		25.012	3744		24.912	5236		24.912	7705		25.012	10663		24.912	13608		25.012	17066		24.962	18665		25.012	22014
24.909	1445		25.029	3803		24.929	5193		24.929	7806		25.029	10771		24.929	13687		25.029	17182		24.979	18755		25.029	22179
24.925	1471		25.045	3921		24.945	5281		24.945	7923		25.045	10915		24.945	13732		25.045	17281		24.995	18873		25.045	22297
24.942	1456		25.062	4045		24.962	5363		24.962	7989		25.062	11142		24.962	13784		25.062	17536		25.012	18972		25.062	22540
24.959	1631		25.079	4122		24.979	5488		24.979	8025		25.079	11282		24.979	13769		25.079	17687		25.029	19047		25.079	22665
24.976	1577		25.096	4311		24.996	5489		24.996	8216		25.096	11528		24.996	13890		25.096	17922		25.046	19146		25.096	22991
24.992	1665		25.112	4294		25.012	5573		25.012	8191		25.112	11803		25.012	13898		25.112	17965		25.062	19192		25.112	22889
25.009	1675		25.129	4430		25.029	5629		25.029	8432		25.129	11826		25.029	13960		25.129	18162		25.079	19417		25.129	23202
25.026	1815		25.146	4571		25.046	5715		25.046	8460		25.146	12091		25.046	14088		25.146	18381		25.096	19518		25.146	23350
25.042	1877		25.162	4700		25.062	5811		25.062	8592		25.162	12521		25.062	14193		25.162	18495		25.112	19587		25.162	23509
25.059	1870		25.179	4680		25.079	5832		25.079	8806		25.179	12764		25.079	14218		25.179	18744		25.129	19726		25.179	23644
25.076	2024		25.196	4774		25.096	5955		25.096	8883		25.196	12886		25.096	14294		25.196	18698		25.146	19942		25.196	23837
25.093	2032		25.213	4808		25.113	6151		25.113	8994		25.213	12960		25.113	14375		25.213	18812		25.163	19982		25.213	24000
25.109	2187		25.229	4896		25.129	6149		25.129	9064		25.229	13333		25.129	14434		25.229	18974		25.179	20185		25.229	24034
25.126	2255		25.246	4862		25.146	6251		25.146	9305		25.246	13520		25.146	14549		25.246	18878		25.196	20137		25.246	24238
25.143	2364		25.263	5045		25.163	6479		25.163	9357		25.263	13494		25.163	14605		25.263	18909		25.213	20296		25.263	24308
25.159	2390		25.279	5013		25.179	6425		25.179	9413		25.279	13856		25.179	14692		25.279	19039		25.229	20495		25.279	24159
25.176	2402		25.296	4849		25.196	6523		25.196	9520		25.296	13900		25.196	14940		25.296	19002		25.246	20540		25.296	24165
25.193	2619		25.313	4934		25.213	6496		25.213	9584		25.313	13884		25.213	14796		25.313	18985		25.263	20514		25.313	24186
25.21	2693		25.33	4970		25.23	6749		25.23	9616		25.33	14210		25.23	14939		25.33	18949		25.28	20763		25.33	24165
25.226	2683		25.346	4826		25.246	6733		25.246	9642		25.346	14244		25.246	15025		25.346	18767		25.296	20659		25.346	24056
25.243	2906		25.363	4757		25.263	6829		25.263	9738		25.363	14097		25.263	15125		25.363	18543		25.313	20676		25.363	24122
25.26	2770		25.38	4642		25.28	6994		25.28	9797		25.38	14217		25.28	15193		25.38	18511		25.33	20677		25.38	23936
25.276	2944		25.396	4558		25.296	6928		25.296	9621		25.396	13927		25.296	15298		25.396	18410		25.346	20682		25.396	23614
25.293	2966		25.413	4520		25.313	7016		25.313	9618		25.413	13768		25.313	15275		25.413	18301		25.363	20759		25.413	23531
25.31	2977		25.43	4321		25.33	6860		25.33	9649		25.43	13948		25.33	15298		25.43	18061		25.38	20514		25.43	23494
25.327	2923		25.447	4225		25.347	6912		25.347	9535		25.447	13701		25.347	15278		25.447	17791		25.397	20559		25.447	23354
25.343	2931		25.463	4142		25.363	6905		25.363	9492		25.463	13331		25.363	15382		25.463	17707		25.413	20513		25.463	22992
25.36	3007		25.48	4088		25.38	6804		25.38	9355		25.48	13394		25.38	15306		25.48	17442		25.43	20340		25.48	22803
25.377	2990		25.497	3998		25.397	6781		25.397	9383		25.497	13135		25.397	15361		25.497	17264		25.447	20139		25.497	22610
25.393	2943		25.513	3834		25.413	6647		25.413	9239		25.513	12954		25.413	15298		25.513	17064		25.463	20056		25.513	22527
25.41	2899		25.53	3679		25.43	6488		25.43	9217		25.53	12790		25.43	15159		25.53	16993		25.48	19944		25.53	22315
25.427	2747		25.547	3632		25.447	6550		25.447	8922		25.547	12581		25.447	15210		25.547	16943		25.497	19813		25.547	22164
25.444	2805		25.564	3573		25.464	6508		25.464	9033		25.564	12328		25.464	15125		25.564	16685		25.514	19670		25.564	22014
25.46	2758		25.58	3451		25.48	6356		25.48	8935		25.58	12108		25.48	15073		25.58	16479		25.53	19563		25.58	21790
25.477	2574		25.597	3427		25.497	6206		25.497	8773		25.597	11900		25.497	14978		25.597	16435		25.547	19320		25.597	21782
25.494	2444		25.614	3235		25.514	6121		25.514	8608		25.614	11777		25.514	14835		25.614	16306		25.564	19219		25.614	21559
25.51	2344		25.63	3182		25.53	6041		25.53	8494		25.63	11357		25.53	14706		25.63	16271		25.58	19272		25.63	21506
25.527	2286		25.647	3225		25.547	5910		25.547	8469		25.647	11214		25.547	14625		25.647	16173		25.597	18994		25.647	21465
25.544	2096		25.664	3058		25.564	5783		25.564	8398		25.664	10999		25.564	14516		25.664	16129		25.614	18957		25.664	21201
25.561	2067		25.681	3076		25.581	5805		25.581	8247		25.681	10799		25.581	14378		25.681	16078		25.631	18815		25.681	21194
25.577	1977		25.697	3060		25.597	5638		25.597	8098		25.697	10607		25.597	14307		25.697	15937		25.647	18808		25.697	21186
25.594	1892		25.714	2945		25.614	5576		25.614	7969		25.714	10532		25.614	14256		25.714	15968		25.664	18694		25.714	21023
25.611	1823		25.731	2868		25.631	5534		25.631	7880		25.731	10392		25.631	14142		25.731	15924		25.681	18645		25.731	21083
25.627	1743		25.747	2844		25.647	5389		25.647	7847		25.747	10262		25.647	14090		25.747	15864		25.697	18562		25.747	21042
25.644	1575		25.764	2860		25.664	5378		25.664	7757		25.764	10132		25.664	14000		25.764	15910		25.714	18461		25.764	20910
25.661	1572		25.781	2751		25.681	5255		25.681	7745		25.781	10059		25.681	13879		25.781	15841		25.731	18441		25.781	20917
25.678	1508		25.798	2798		25.698	5231		25.698	7549		25.798	9942		25.698	13898		25.798	15790		25.748	18356		25.798	20828
25.694	1539		25.814	2779		25.714	5264		25.714	7541		25.814	9992		25.714	13792		25.814	15758		25.764	18336		25.814	20948
25.711	1412		25.831	2679		25.731	5173		25.731	7448		25.831	9840		25.731	13741		25.831	15662		25.781	18233		25.831	20788
25.728	1471		25.848	2639		25.748	5110		25.748	7494		25.848	9726		25.748	13642		25.848	15739		25.798	18263		25.848	20914
25.744	1371		25.864	2636		25.764	5064		25.764	7313		25.864	9645		25.764	13680		25.864	15673		25.814	18201		25.864	20764
25.761	1324		25.881	2634		25.781	5059		25.781	7344		25.881	9606		25.781	13594		25.881	15691		25.831	18204		25.881	20792
25.778	1333		25.898	2617		25.798	5051		25.798	7255		25.898	9574		25.798	13574		25.898	15706		25.848	18253		25.898	20824
25.794	1272		25.914	2638		25.814	5051		25.814	7231		25.914	9561		25.814	13557		25.914	15656		25.864	18197		25.914	20679
25.811	1266		25.931	2640		25.831	4939		25.831	7192		25.931	9533		25.831	13510		25.931	15693		25.881	18079		25.931	20733
25.828	1258		25.948	2585		25.848	4963		25.848	7153		25.948	9567		25.848	13452		25.948	15657		25.898	18129		25.948	20738
25.845	1250		25.965	2594		25.865	4888		25.865	7111		25.965	9398		25.865	13494		25.965	15647		25.915	18057		25.965	20735
25.861	1224		25.981	2554		25.881	4943		25.881	7175		25.981	9412		25.881	13423		25.981	15605		25.931	18148		25.981	20741
25.878	1177		25.998	2629		25.898	4934		25.898	7087		25.998	9399		25.898	13462		25.998	15607		25.948	18066		25.998	20715
25.895	1215		26.015	2570		25.915	4867		25.915	7121		26.015	9389		25.915	13372		26.015	15615		25.965	18108		26.015	20621
25.911	1127		26.031	2621		25.931	4859		25.931	7031		26.031	9331		25.931	13419		26.031	15621		25.981	18130		26.031	20716
25.928	1111		26.048	2540		25.948	4854		25.948	7061		26.048	9323		25.948	13367		26.048	15623		25.998	18027		26.048	20703
25.945	1152		26.065	2567		25.965	4940		25.965	7036		26.065	9315		25.965	13403		26.065	15588		26.015	17990		26.065	20711
25.962	1106		26.082	2603		25.982	4842		25.982	7079		26.082	9336		25.982	13392		26.082	15608		26.032	18048		26.082	20780
25.978	1088		26.098	2622		25.998	4907		25.998	6917		26.098	9352		25.998	13372		26.098	15602		26.048	17985		26.098	20673
25.995	1129		26.115	2601		26.015	4883		26.015	6952		26.115	9278		26.015	13345		26.115	15649		26.065	18014		26.115	20720
26.012	1063		26.132	2605		26.032	4839		26.032	6946		26.132	9225		26.032	13298		26.132	15687		26.082	18007		26.132	20730
26.028	1113		26.148	2571		26.048	4875		26.048	6931		26.148	9310		26.048	13346		26.148	15691		26.098	18082		26.148	20730
26.045	1154		26.165	2671		26.065	4836		26.065	6984		26.165	9288		26.065	13406		26.165	15694		26.115	18092		26.165	20784
26.062	1147		26.182	2592		26.082	4781		26.082	6945		26.182	9266		26.082	13388		26.182	15727		26.132	18070		26.182	20833
26.079	1098		26.199	2687		26.099	4831		26.099	6916		26.199	9259		26.099	13366		26.199	15750		26.149	18097		26.199	20879
26.095	1084		26.215	2623		26.115	4782		26.115	6931		26.215	9243		26.115	13300		26.215	15767		26.165	18144		26.215	20895
26.112	1072		26.232	2618		26.132	4839		26.132	6948		26.232	9305		26.132	13354		26.232	15789		26.182	18087		26.232	20917
26.129	1094		26.249	2641		26.149	4826		26.149	6944		26.249	9191		26.149	13291		26.249	15797		26.199	18133		26.249	20937
26.145	1086		26.265	2708		26.165	4790		26.165	6936		26.265	9235		26.165	13314		26.265	15797		26.215	18116		26.265	20895
26.162	1168		26.282	2554		26.182	4776		26.182	6976		26.282	9219		26.182	13341		26.282	15599		26.232	18132		26.282	20907
26.179	1196		26.299	2567		26.199	4817		26.199	6940		26.299	9217		26.199	13370		26.299	15642		26.249	18131		26.299	20883
26.196	1163		26.316	2518		26.216	4799		26.216	6914		26.316	9201		26.216	13372		26.316	15625		26.266	18118		26.316	20828
26.212	1149		26.332	2527		26.232	4836		26.232	6896		26.332	9248		26.232	13272		26.332	15614		26.282	18144		26.332	20817
26.229	1243		26.349	2559		26.249	4846		26.249	6878		26.349	9246		26.249	13350		26.349	15569		26.299	18131		26.349	20750
26.246	1262		26.366	2531		26.266	4864		26.266	6957		26.366	9240		26.266	13380		26.366	15567		26.316	18136		26.366	20706
26.262	1342		26.382	2553		26.282	4885		26.282	6942		26.382	9255		26.282	13346		26.382	15560		26.332	18090		26.382	20688
26.279	1359		26.399	2561		26.299	4821		26.299	6874		26.399	9241		26.299	13397		26.399	15577		26.349	18095		26.399	20623
26.296	1358		26.416	2505		26.316	4813		26.316	6852		26.416	9271		26.316	13292		26.416	15613		26.366	18074		26.416	20700
26.313	1359		26.433	2533		26.333	4807		26.333	6922		26.433	9209		26.333	13333		26.433	15599		26.383	18075		26.433	20621
26.329	1290		26.449	2568		26.349	4800		26.349	6916		26.449	9243		26.349	13334		26.449	15641		26.399	18029		26.449	20623
26.346	1246		26.466	2598		26.366	4764		26.366	6901		26.466	9204		26.366	13327		26.466	15623		26.416	18031		26.466	20653
26.363	1204		26.483	2557		26.383	4870		26.383	6924		26.483	9225		26.383	13356		26.483	15632		26.433	18015		26.483	20685
26.379	1195		26.499	2584		26.399	4790		26.399	6870		26.499	9226		26.399	13256		26.499	15540		26.449	18032		26.499	20627
26.396	1131		26.516	2535		26.416	4859		26.416	6954		26.516	9270		26.416	13304		26.516	15536		26.466	17983		26.516	20641
26.413	1212		26.533	2546		26.433	4821		26.433	6890		26.533	9222		26.433	13278		26.533	15524		26.483	17998		26.533	20655
26.43	1055		26.55	2586		26.45	4795		26.45	6831		26.55	9288		26.45	13343		26.55	15630		26.5	17952		26.55	20677
26.446	1108		26.566	2546		26.466	4834		26.466	6898		26.566	9254		26.466	13302		26.566	15609		26.516	18033		26.566	20660
26.463	1113		26.583	2498		26.483	4825		26.483	6915		26.583	9236		26.483	13282		26.583	15576		26.533	17973		26.583	20754
26.48	1091		26.6	2504		26.5	4867		26.5	6923		26.6	9312		26.5	13365		26.6	15631		26.55	18078		26.6	20703
26.496	1079		26.616	2530		26.516	4763		26.516	6955		26.616	9286		26.516	13290		26.616	15623		26.566	17999		26.616	20716
26.513	1047		26.633	2539		26.533	4821		26.533	6923		26.633	9276		26.533	13354		26.633	15658		26.583	18037		26.633	20731
26.53	1052		26.65	2614		26.55	4800		26.55	6947		26.65	9278		26.55	13360		26.65	15648		26.6	18110		26.65	20741
26.546	1094		26.666	2626		26.566	4829		26.566	6899		26.666	9380		26.566	13296		26.666	15689		26.616	18048		26.666	20728
26.563	1009		26.683	2577		26.583	4846		26.583	6901		26.683	9284		26.583	13360		26.683	15711		26.633	18013		26.683	20732
26.58	1084		26.7	2662		26.6	4854		26.6	6934		26.7	9272		26.6	13374		26.7	15764		26.65	18051		26.7	20808
26.597	1076		26.717	2670		26.617	4853		26.617	6985		26.717	9274		26.617	13305		26.717	15681		26.667	18059		26.717	20824
26.613	1047		26.733	2615		26.633	4792		26.633	6974		26.733	9333		26.633	13393		26.733	15722		26.683	18046		26.733	20800
26.63	1080		26.75	2665		26.65	4847		26.65	7054		26.75	9363		26.65	13387		26.75	15734		26.7	18064		26.75	20842
26.647	1187		26.767	2675		26.667	4888		26.667	6999		26.767	9391		26.667	13331		26.767	15800		26.717	18067		26.767	20864
26.663	1091		26.783	2726		26.683	4897		26.683	6957		26.783	9370		26.683	13389		26.783	15785		26.733	18136		26.783	20928
26.68	1106		26.8	2671		26.7	4888		26.7	6971		26.8	9443		26.7	13345		26.8	15810		26.75	18084		26.8	20864
26.697	1162		26.817	2739		26.717	4859		26.717	7006		26.817	9466		26.717	13356		26.817	15774		26.767	18165		26.817	20851
26.714	1180		26.834	2739		26.734	4834		26.734	7008		26.834	9417		26.734	13396		26.834	15841		26.784	18092		26.834	20905
26.73	1189		26.85	2793		26.75	4903		26.75	7036		26.85	9492		26.75	13392		26.85	15936		26.8	18144		26.85	21022
26.747	1192		26.867	2831		26.767	4946		26.767	7033		26.867	9499		26.767	13404		26.867	15925		26.817	18136		26.867	20902
26.764	1225		26.884	2868		26.784	4864		26.784	7060		26.884	9527		26.784	13388		26.884	15914		26.834	18193		26.884	21026
26.78	1123		26.9	2864		26.8	4928		26.8	7138		26.9	9561		26.8	13465		26.9	15922		26.85	18215		26.9	21069
26.797	1175		26.917	2924		26.817	4969		26.817	7130		26.917	9598		26.817	13476		26.917	16065		26.867	18196		26.917	21151
26.814	1150		26.934	2882		26.834	4922		26.834	7134		26.934	9670		26.834	13482		26.934	16014		26.884	18300		26.934	21177
26.831	1165		26.951	3034		26.851	4996		26.851	7160		26.951	9712		26.851	13463		26.951	16159		26.901	18295		26.951	21246
26.847	1185		26.967	3052		26.867	4957		26.867	7218		26.967	9741		26.867	13473		26.967	16178		26.917	18356		26.967	21224
26.864	1262		26.984	3081		26.884	4991		26.884	7179		26.984	9749		26.884	13509		26.984	16301		26.934	18334		26.984	21393
26.881	1239		27.001	3166		26.901	4973		26.901	7202		27.001	9891		26.901	13539		27.001	16325		26.951	18406		27.001	21425
26.897	1257		27.017	3239		26.917	5066		26.917	7295		27.017	9939		26.917	13597		27.017	16445		26.967	18468		27.017	21466
26.914	1285		27.034	3319		26.934	5046		26.934	7278		27.034	9970		26.934	13552		27.034	16582		26.984	18468		27.034	21551
26.931	1346		27.051	3397		26.951	5093		26.951	7356		27.051	10152		26.951	13591		27.051	16667		27.001	18561		27.051	21760
26.948	1329		27.068	3568		26.968	5119		26.968	7544		27.068	10250		26.968	13610		27.068	16783		27.018	18621		27.068	21809
26.964	1416		27.084	3570		26.984	5158		26.984	7489		27.084	10345		26.984	13655		27.084	16885		27.034	18623		27.084	21897
26.981	1417		27.101	3801		27.001	5231		27.001	7585		27.101	10409		27.001	13742		27.101	17039		27.051	18769		27.101	22003
26.998	1536		27.118	3948		27.018	5293		27.018	7584		27.118	10601		27.018	13762		27.118	17134		27.068	18709		27.118	22144
27.014	1510		27.134	3901		27.034	5292		27.034	7692		27.134	10686		27.034	13800		27.134	17295		27.084	18964		27.134	22388
27.031	1557		27.151	4104		27.051	5350		27.051	7809		27.151	10842		27.051	13844		27.151	17513		27.101	19101		27.151	22656
27.048	1635		27.168	4307		27.068	5472		27.068	7868		27.168	11017		27.068	13878		27.168	17706		27.118	19075		27.168	22768
27.065	1644		27.185	4359		27.085	5455		27.085	7990		27.185	11140		27.085	13909		27.185	17908		27.135	19192		27.185	22867
27.081	1717		27.201	4561		27.101	5566		27.101	8041		27.201	11250		27.101	14036		27.201	18302		27.151	19361		27.201	23199
27.098	1786		27.218	4762		27.118	5638		27.118	8160		27.218	11755		27.118	14054		27.218	18298		27.168	19426		27.218	23440
27.115	1905		27.235	4906		27.135	5788		27.135	8322		27.235	11916		27.135	14095		27.235	18549		27.185	19636		27.235	23624
27.131	1950		27.251	5162		27.151	5876		27.151	8416		27.251	12160		27.151	14278		27.251	18868		27.201	19821		27.251	23836
27.148	2019		27.268	5163		27.168	5998		27.168	8501		27.268	12432		27.168	14322		27.268	19026		27.218	19850		27.268	24078
27.165	2075		27.285	5370		27.185	6081		27.185	8753		27.285	12651		27.185	14417		27.285	19201		27.235	19974		27.285	24308
27.182	2119		27.302	5521		27.202	6184		27.202	8934		27.302	13032		27.202	14511		27.302	19326		27.252	20269		27.302	24599
27.198	2145		27.318	5564		27.218	6316		27.218	9094		27.318	13105		27.218	14625		27.318	19719		27.268	20518		27.318	24840
27.215	2445		27.335	5813		27.235	6534		27.235	9233		27.335	13604		27.235	14721		27.335	19833		27.285	20626		27.335	25021
27.232	2510		27.352	5862		27.252	6576		27.252	9380		27.352	13851		27.252	14864		27.352	20166		27.302	20794		27.352	25370
27.248	2638		27.368	6016		27.268	6690		27.268	9363		27.368	14001		27.268	15117		27.368	20339		27.318	21086		27.368	25421
27.265	2817		27.385	6148		27.285	6869		27.285	9727		27.385	14316		27.285	15123		27.385	20301		27.335	21252		27.385	25631
27.282	3013		27.402	6250		27.302	7005		27.302	9806		27.402	14610		27.302	15154		27.402	20525		27.352	21318		27.402	25783
27.298	3053		27.418	6290		27.318	7156		27.318	9880		27.418	14726		27.318	15432		27.418	20590		27.368	21678		27.418	25915
27.315	3186		27.435	6291		27.335	7245		27.335	9992		27.435	14886		27.335	15535		27.435	20614		27.385	21751		27.435	26032
27.332	3340		27.452	6208		27.352	7372		27.352	10223		27.452	15168		27.352	15718		27.452	20756		27.402	21721		27.452	26044
27.349	3467		27.469	6234		27.369	7495		27.369	10213		27.469	15306		27.369	15838		27.469	20613		27.419	21975		27.469	26038
27.365	3690		27.485	6145		27.385	7518		27.385	10493		27.485	15553		27.385	15897		27.485	20417		27.435	22106		27.485	26073
27.382	3593		27.502	6016		27.402	7720		27.402	10405		27.502	15470		27.402	16045		27.502	20345		27.452	22133		27.502	25916
27.399	3787		27.519	6163		27.419	7885		27.419	10444		27.519	15341		27.419	16230		27.519	20193		27.469	22131		27.519	25792
27.415	3793		27.535	5988		27.435	7925		27.435	10449		27.535	15351		27.435	16208		27.535	20073		27.485	22293		27.535	25658
27.432	4065		27.552	5814		27.452	7919		27.452	10469		27.552	15496		27.452	16313		27.552	19867		27.502	22231		27.552	25516
27.449	3963		27.569	5689		27.469	7950		27.469	10500		27.569	15351		27.469	16462		27.569	19488		27.519	22244		27.569	25362
27.466	4064		27.586	5648		27.486	7917		27.486	10352		27.586	15228		27.486	16476		27.586	19272		27.536	22108		27.586	25065
27.482	4210		27.602	5412		27.502	7973		27.502	10499		27.602	15229		27.502	16476		27.602	19154		27.552	22016		27.602	24810
27.499	4275		27.619	5255		27.519	8054		27.519	10297		27.619	15148		27.519	16585		27.619	18850		27.569	21890		27.619	24653
27.516	4211		27.636	5114		27.536	7873		27.536	10200		27.636	14894		27.536	16542		27.636	18591		27.586	21787		27.636	24250
27.532	4122		27.652	4852		27.552	7887		27.552	10220		27.652	14716		27.552	16509		27.652	18386		27.602	21689		27.652	24040
27.549	3989		27.669	4749		27.569	7785		27.569	10058		27.669	14193		27.569	16425		27.669	18151		27.619	21379		27.669	23717
27.566	4046		27.686	4544		27.586	7647		27.586	9927		27.686	14009		27.586	16465		27.686	17972		27.636	21211		27.686	23465
27.583	3930		27.703	4536		27.603	7416		27.603	9790		27.703	13705		27.603	16300		27.703	17680		27.653	20985		27.703	23209
27.599	3836		27.719	4244		27.619	7436		27.619	9775		27.719	13471		27.619	16134		27.719	17465		27.669	20904		27.719	23083
27.616	3709		27.736	4228		27.636	7242		27.636	9645		27.736	13277		27.636	16155		27.736	17336		27.686	20666		27.736	22770
27.633	3453		27.753	4055		27.653	7263		27.653	9527		27.753	12770		27.653	16015		27.753	17127		27.703	20359		27.753	22613
27.649	3466		27.769	3823		27.669	6950		27.669	9346		27.769	12552		27.669	15878		27.769	16978		27.719	20247		27.769	22326
27.666	3506		27.786	3716		27.686	6826		27.686	9291		27.786	12242		27.686	15598		27.786	16817		27.736	20022		27.786	22161
27.683	3175		27.803	3676		27.703	6665		27.703	9164		27.803	12075		27.703	15533		27.803	16644		27.753	19866		27.803	22140
27.7	3027		27.82	3566		27.72	6589		27.72	8954		27.82	11832		27.72	15429		27.82	16514		27.77	19747		27.82	21876
27.716	2890		27.836	3431		27.736	6421		27.736	8867		27.836	11616		27.736	15245		27.836	16548		27.786	19603		27.836	21830
27.733	2705		27.853	3337		27.753	6278		27.753	8704		27.853	11327		27.753	15101		27.853	16388		27.803	19430		27.853	21611
27.75	2619		27.87	3316		27.77	6115		27.77	8556		27.87	11114		27.77	14877		27.87	16222		27.82	19257		27.87	21543
27.766	2537		27.886	3329		27.786	5998		27.786	8496		27.886	10972		27.786	14728		27.886	16199		27.836	19109		27.886	21422
27.783	2353		27.903	3076		27.803	5974		27.803	8352		27.903	10789		27.803	14684		27.903	16153		27.853	19043		27.903	21323
27.8	2163		27.92	3117		27.82	5799		27.82	8113		27.92	10571		27.82	14503		27.92	16022		27.87	18800		27.92	21225
27.817	2104		27.937	3029		27.837	5671		27.837	7996		27.937	10597		27.837	14399		27.937	16010		27.887	18768		27.937	21243
27.833	2065		27.953	2981		27.853	5567		27.853	7908		27.953	10382		27.853	14315		27.953	16014		27.903	18741		27.953	21154
27.85	1923		27.97	2875		27.87	5502		27.87	7825		27.97	10267		27.87	14271		27.97	15797		27.92	18614		27.97	21075
27.867	1911		27.987	2860		27.887	5352		27.887	7702		27.987	10125		27.887	14050		27.987	15826		27.937	18609		27.987	21076
27.883	1749		28.003	2871		27.903	5425		27.903	7748		28.003	10094		27.903	13975		28.003	15805		27.953	18547		28.003	21069
27.9	1795		28.02	2847		27.92	5303		27.92	7569		28.02	9963		27.92	13948		28.02	15865		27.97	18508		28.02	20928
27.917	1717		28.037	2771		27.937	5289		27.937	7469		28.037	9771		27.937	13889		28.037	15816		27.987	18348		28.037	20859
27.934	1577		28.054	2725		27.954	5233		27.954	7547		28.054	9857		27.954	13818		28.054	15739		28.004	18323		28.054	20895
27.95	1574		28.07	2761		27.97	5214		27.97	7348		28.07	9710		27.97	13796		28.07	15743		28.02	18266		28.07	20855
27.967	1521		28.087	2641		27.987	5109		27.987	7388		28.087	9751		27.987	13711		28.087	15693		28.037	18203		28.087	20860
27.984	1399		28.104	2679		28.004	5088		28.004	7333		28.104	9622		28.004	13741		28.104	15702		28.054	18289		28.104	20816
28	1467		28.12	2692		28.02	5121		28.02	7265		28.12	9531		28.02	13646		28.12	15697		28.07	18217		28.12	20849
28.017	1403		28.137	2646		28.037	4989		28.037	7201		28.137	9544		28.037	13552		28.137	15672		28.087	18206		28.137	20754
28.034	1264		28.154	2586		28.054	5036		28.054	7194		28.154	9523		28.054	13479		28.154	15601		28.104	18178		28.154	20755
28.051	1311		28.171	2599		28.071	4975		28.071	7109		28.171	9412		28.071	13568		28.171	15592		28.121	18079		28.171	20711
28.067	1342		28.187	2539		28.087	4971		28.087	7070		28.187	9304		28.087	13479		28.187	15588		28.137	18137		28.187	20743
28.084	1325		28.204	2625		28.104	4985		28.104	7075		28.204	9352		28.104	13520		28.204	15587		28.154	18070		28.204	20695
28.101	1227		28.221	2608		28.121	4937		28.121	7057		28.221	9362		28.121	13451		28.221	15606		28.171	18106		28.221	20606
28.117	1222		28.237	2555		28.137	4960		28.137	7002		28.237	9328		28.137	13384		28.237	15579		28.187	18076		28.237	20691
28.134	1162		28.254	2522		28.154	4917		28.154	6931		28.254	9416		28.154	13445		28.254	15543		28.204	18030		28.254	20689
28.151	1196		28.271	2476		28.171	4895		28.171	7002		28.271	9263		28.171	13405		28.271	15559		28.221	17991		28.271	20625
28.167	1173		28.287	2513		28.187	4943		28.187	6937		28.287	9195		28.187	13304		28.287	15554		28.237	17973		28.287	20586
28.184	1144		28.304	2512		28.204	4891		28.204	6944		28.304	9265		28.204	13387		28.304	15483		28.254	17969		28.304	20622
28.201	1138		28.321	2469		28.221	4897		28.221	6912		28.321	9263		28.221	13358		28.321	15451		28.271	17998		28.321	20624
28.218	1141		28.338	2508		28.238	4807		28.238	6869		28.338	9186		28.238	13414		28.338	15515		28.288	18045		28.338	20607
28.234	1125		28.354	2578		28.254	4814		28.254	6900		28.354	9189		28.254	13434		28.354	15546		28.304	17969		28.354	20595
28.251	1165		28.371	2469		28.271	4849		28.271	6930		28.371	9161		28.271	13344		28.371	15497		28.321	17993		28.371	20556
28.268	1155		28.388	2525		28.288	4827		28.288	6912		28.388	9199		28.288	13341		28.388	15450		28.338	17907		28.388	20621
28.284	1056		28.404	2516		28.304	4736		28.304	6891		28.404	9105		28.304	13347		28.404	15512		28.354	17942		28.404	20569
28.301	1172		28.421	2492		28.321	4835		28.321	6901		28.421	9209		28.321	13299		28.421	15505		28.371	17930		28.421	20586
28.318	1094		28.438	2436		28.338	4815		28.338	6839		28.438	9148		28.338	13304		28.438	15484		28.388	18014		28.438	20591
28.335	1067		28.455	2533		28.355	4775		28.355	6884		28.455	9105		28.355	13259		28.455	15509		28.405	17975		28.455	20571
28.351	1037		28.471	2423		28.371	4799		28.371	6864		28.471	9137		28.371	13294		28.471	15431		28.421	17962		28.471	20618
28.368	1092		28.488	2462		28.388	4721		28.388	6847		28.488	9134		28.388	13297		28.488	15451		28.438	17967		28.488	20537
28.385	1031		28.505	2436		28.405	4796		28.405	6838		28.505	9108		28.405	13266		28.505	15458		28.455	17950		28.505	20507
28.401	1018		28.521	2468		28.421	4767		28.421	6799		28.521	9118		28.421	13255		28.521	15469		28.471	17957		28.521	20603
28.418	1020		28.538	2475		28.438	4748		28.438	6813		28.538	9186		28.438	13267		28.538	15442		28.488	17957		28.538	20539
28.435	991		28.555	2487		28.455	4784		28.455	6814		28.555	9144		28.455	13303		28.555	15438		28.505	17942		28.555	20578
28.452	1053		28.572	2414		28.472	4796		28.472	6800		28.572	9093		28.472	13249		28.572	15445		28.522	17987		28.572	20551
28.468	1054		28.588	2479		28.488	4736		28.488	6815		28.588	9078		28.488	13291		28.588	15459		28.538	17927		28.588	20576
28.485	1059		28.605	2455		28.505	4750		28.505	6792		28.605	9063		28.505	13211		28.605	15423		28.555	17923		28.605	20540
28.502	1013		28.622	2438		28.522	4763		28.522	6753		28.622	9062		28.522	13256		28.622	15439		28.572	17909		28.622	20530
28.518	1086		28.638	2450		28.538	4747		28.538	6822		28.638	9098		28.538	13261		28.638	15390		28.588	17892		28.638	20504
28.535	1072		28.655	2430		28.555	4748		28.555	6831		28.655	9123		28.555	13305		28.655	15420		28.605	17955		28.655	20484
28.552	1078		28.672	2390		28.572	4772		28.572	6835		28.672	9071		28.572	13265		28.672	15298		28.622	17887		28.672	20524
28.569	1038		28.689	2436		28.589	4724		28.589	6768		28.689	9098		28.589	13243		28.689	15454		28.639	17888		28.689	20475
28.585	1072		28.705	2424		28.605	4730		28.605	6818		28.705	9078		28.605	13238		28.705	15473		28.655	17903		28.705	20475
28.602	1069		28.722	2377		28.622	4724		28.622	6797		28.722	9059		28.622	13294		28.722	15416		28.672	17912		28.722	20522
28.619	967		28.739	2378		28.639	4735		28.639	6781		28.739	9057		28.639	13180		28.739	15474		28.689	17908		28.739	20431
28.635	1023		28.755	2492		28.655	4738		28.655	6780		28.755	9121		28.655	13261		28.755	15391		28.705	17922		28.755	20491
28.652	1044		28.772	2429		28.672	4716		28.672	6752		28.772	9057		28.672	13230		28.772	15409		28.722	17888		28.772	20498
28.669	1006		28.789	2447		28.689	4778		28.689	6759		28.789	9068		28.689	13221		28.789	15390		28.739	17930		28.789	20541
28.686	1025		28.806	2414		28.706	4709		28.706	6831		28.806	9049		28.706	13238		28.806	15396		28.756	17810		28.806	20458
28.702	1028		28.822	2378		28.722	4687		28.722	6799		28.822	9051		28.722	13209		28.822	15378		28.772	17861		28.822	20493
28.719	1013		28.839	2451		28.739	4797		28.739	6829		28.839	8986		28.739	13233		28.839	15354		28.789	17887		28.839	20406
28.736	1035		28.856	2351		28.756	4664		28.756	6783		28.856	9028		28.756	13206		28.856	15357		28.806	17852		28.856	20461
28.752	982		28.872	2415		28.772	4757		28.772	6733		28.872	8992		28.772	13235		28.872	15420		28.822	17887		28.872	20481
28.769	1031		28.889	2407		28.789	4711		28.789	6794		28.889	9004		28.789	13222		28.889	15452		28.839	17887		28.889	20537
28.786	1013		28.906	2400		28.806	4729		28.806	6751		28.906	9018		28.806	13199		28.906	15442		28.856	17866		28.906	20457
28.803	1022		28.923	2329		28.823	4740		28.823	6699		28.923	9036		28.823	13166		28.923	15336		28.873	17828		28.923	20482
28.819	1022		28.939	2407		28.839	4741		28.839	6740		28.939	9004		28.839	13213		28.939	15376		28.889	17889		28.939	20499
28.836	913		28.956	2392		28.856	4780		28.856	6799		28.956	9064		28.856	13224		28.956	15393		28.906	17834		28.956	20408
28.853	1020		28.973	2420		28.873	4689		28.873	6763		28.973	9037		28.873	13199		28.973	15387		28.923	17875		28.973	20434
28.869	954		28.989	2454		28.889	4693		28.889	6757		28.989	8984		28.889	13241		28.989	15415		28.939	17852		28.989	20507
28.886	961		29.006	2400		28.906	4720		28.906	6750		29.006	8959		28.906	13194		29.006	15401		28.956	17903		29.006	20478
28.903	1017		29.023	2419		28.923	4680		28.923	6743		29.023	9044		28.923	13194		29.023	15417		28.973	17851		29.023	20470
28.919	1027		29.039	2357		28.939	4713		28.939	6761		29.039	9057		28.939	13198		29.039	15423		28.989	17866		29.039	20492
28.936	984		29.056	2424		28.956	4763		28.956	6795		29.056	9039		28.956	13196		29.056	15391		29.006	17830		29.056	20482
28.953	1007		29.073	2362		28.973	4738		28.973	6729		29.073	9021		28.973	13210		29.073	15400		29.023	17858		29.073	20487
28.97	951		29.09	2370		28.99	4749		28.99	6783		29.09	8998		28.99	13213		29.09	15369		29.04	17838		29.09	20455
28.986	1054		29.106	2360		29.006	4698		29.006	6726		29.106	9021		29.006	13203		29.106	15423		29.056	17814		29.106	20427
29.003	1031		29.123	2420		29.023	4735		29.023	6758		29.123	9014		29.023	13197		29.123	15361		29.073	17837		29.123	20508
29.02	962		29.14	2415		29.04	4756		29.04	6717		29.14	9028		29.04	13237		29.14	15437		29.09	17850		29.14	20485
29.036	1015		29.156	2389		29.056	4680		29.056	6736		29.156	9080		29.056	13179		29.156	15443		29.106	17887		29.156	20490
29.053	976		29.173	2470		29.073	4703		29.073	6706		29.173	8986		29.073	13181		29.173	15458		29.123	17854		29.173	20404
29.07	981		29.19	2426		29.09	4724		29.09	6768		29.19	9059		29.09	13222		29.19	15380		29.14	17868		29.19	20466
29.087	1039		29.207	2339		29.107	4724		29.107	6742		29.207	9030		29.107	13212		29.207	15414		29.157	17881		29.207	20489
29.103	987		29.223	2399		29.123	4727		29.123	6736		29.223	9107		29.123	13242		29.223	15398		29.173	17858		29.223	20422
29.12	957		29.24	2399		29.14	4681		29.14	6747		29.24	9027		29.14	13234		29.24	15384		29.19	17823		29.24	20478
29.137	977		29.257	2409		29.157	4656		29.157	6736		29.257	9032		29.157	13174		29.257	15388		29.207	17867		29.257	20481
29.153	1092		29.273	2406		29.173	4708		29.173	6706		29.273	9013		29.173	13194		29.273	15412		29.223	17780		29.273	20473
29.17	982		29.29	2374		29.19	4728		29.19	6822		29.29	9062		29.19	13226		29.29	15446		29.24	17843		29.29	20477
29.187	1053		29.307	2375		29.207	4696		29.207	6703		29.307	8989		29.207	13264		29.307	15487		29.257	17889		29.307	20543
29.204	1022		29.324	2420		29.224	4706		29.224	6761		29.324	8976		29.224	13233		29.324	15426		29.274	17880		29.324	20501
29.22	1018		29.34	2432		29.24	4741		29.24	6716		29.34	8971		29.24	13242		29.34	15397		29.29	17847		29.34	20478
29.237	931		29.357	2367		29.257	4732		29.257	6728		29.357	9028		29.257	13225		29.357	15448		29.307	17784		29.357	20560
29.254	1017		29.374	2493		29.274	4720		29.274	6732		29.374	9077		29.274	13241		29.374	15368		29.324	17883		29.374	20529
29.27	966		29.39	2463		29.29	4736		29.29	6745		29.39	9005		29.29	13205		29.39	15428		29.34	17915		29.39	20512
29.287	1040		29.407	2446		29.307	4696		29.307	6752		29.407	8987		29.307	13281		29.407	15438		29.357	17881		29.407	20577
29.304	979		29.424	2446		29.324	4755		29.324	6744		29.424	9077		29.324	13247		29.424	15452		29.374	17904		29.424	20563
29.321	1022		29.441	2459		29.341	4671		29.341	6818		29.441	9085		29.341	13258		29.441	15420		29.391	17917		29.441	20600
29.337	993		29.457	2453		29.357	4705		29.357	6764		29.457	9039		29.357	13203		29.457	15491		29.407	17901		29.457	20593
29.354	1001		29.474	2517		29.374	4699		29.374	6763		29.474	8998		29.374	13212		29.474	15474		29.424	17903		29.474	20592
29.371	1043		29.491	2469		29.391	4716		29.391	6814		29.491	9018		29.391	13219		29.491	15444		29.441	17873		29.491	20610
29.387	976		29.507	2524		29.407	4780		29.407	6790		29.507	9070		29.407	13225		29.507	15508		29.457	17931		29.507	20555
29.404	1061		29.524	2474		29.424	4750		29.424	6799		29.524	9087		29.424	13274		29.524	15470		29.474	17993		29.524	20586
29.421	1060		29.541	2502		29.441	4768		29.441	6760		29.541	9111		29.441	13278		29.541	15459		29.491	17919		29.541	20672
29.438	1020		29.558	2512		29.458	4742		29.458	6791		29.558	9109		29.458	13240		29.558	15517		29.508	17968		29.558	20603
29.454	1084		29.574	2611		29.474	4727		29.474	6758		29.574	9126		29.474	13275		29.574	15515		29.524	17976		29.574	20667
29.471	1077		29.591	2603		29.491	4702		29.491	6868		29.591	9057		29.491	13287		29.591	15561		29.541	18009		29.591	20603
29.488	1054		29.608	2696		29.508	4728		29.508	6828		29.608	9141		29.508	13297		29.608	15564		29.558	18027		29.608	20685
29.504	1098		29.624	2689		29.524	4755		29.524	6849		29.624	9108		29.524	13256		29.624	15696		29.574	18004		29.624	20759
29.521	1137		29.641	2733		29.541	4750		29.541	6883		29.641	9228		29.541	13236		29.641	15724		29.591	18028		29.641	20797
29.538	1125		29.658	2734		29.558	4784		29.558	6814		29.658	9152		29.558	13240		29.658	15741		29.608	18092		29.658	20825
29.555	1067		29.675	2709		29.575	4756		29.575	6813		29.675	9257		29.575	13284		29.675	15781		29.625	18066		29.675	20906
29.571	1130		29.691	2761		29.591	4800		29.591	6906		29.691	9156		29.591	13321		29.691	15871		29.641	18114		29.691	21041
29.588	1099		29.708	2761		29.608	4811		29.608	6856		29.708	9215		29.608	13351		29.708	15910		29.658	18211		29.708	21029
29.605	1097		29.725	2852		29.625	4782		29.625	6897		29.725	9265		29.625	13343		29.725	15981		29.675	18251		29.725	21148
29.621	1153		29.741	2808		29.641	4765		29.641	6924		29.741	9249		29.641	13303		29.741	16004		29.691	18251		29.741	21152
29.638	1109		29.758	2835		29.658	4842		29.658	6882		29.758	9355		29.658	13374		29.758	16016		29.708	18306		29.758	21238
29.655	1144		29.775	2924		29.675	4835		29.675	6986		29.775	9297		29.675	13364		29.775	16139		29.725	18382		29.775	21330
29.671	1196		29.791	2881		29.691	4842		29.691	6953		29.791	9317		29.691	13345		29.791	16122		29.741	18437		29.791	21253
29.688	1279		29.808	2812		29.708	4836		29.708	6890		29.808	9416		29.708	13397		29.808	15982		29.758	18502		29.808	21265
29.705	1324		29.825	2820		29.725	4830		29.725	6948		29.825	9348		29.725	13403		29.825	15940		29.775	18456		29.825	21302
29.722	1364		29.842	2800		29.742	4887		29.742	6889		29.842	9362		29.742	13413		29.842	15858		29.792	18465		29.842	21178
29.738	1407		29.858	2746		29.758	4827		29.758	7022		29.858	9367		29.758	13440		29.858	15893		29.808	18370		29.858	21165
29.755	1473		29.875	2720		29.775	4914		29.775	6873		29.875	9390		29.775	13490		29.875	15817		29.825	18490		29.875	21139
29.772	1449		29.892	2725		29.792	4907		29.792	6888		29.892	9396		29.792	13477		29.892	15735		29.842	18473		29.892	21043
29.788	1544		29.908	2668		29.808	4862		29.808	6983		29.908	9315		29.808	13465		29.908	15662		29.858	18362		29.908	20957
29.805	1603		29.925	2587		29.825	4885		29.825	6982		29.925	9397		29.825	13462		29.925	15652		29.875	18465		29.925	20927
29.822	1536		29.942	2609		29.842	4880		29.842	6928		29.942	9366		29.842	13531		29.942	15600		29.892	18315		29.942	20850
29.839	1645		29.959	2588		29.859	4888		29.859	6895		29.959	9354		29.859	13551		29.959	15607		29.909	18308		29.959	20802
29.855	1693		29.975	2623		29.875	4837		29.875	6928		29.975	9352		29.875	13515		29.975	15597		29.925	18305		29.975	20795
29.872	1628		29.992	2543		29.892	4844		29.892	6931		29.992	9317		29.892	13484		29.992	15547		29.942	18207		29.992	20714
29.889	1559		30.009	2561		29.909	4892		29.909	6957		30.009	9241		29.909	13510		30.009	15530		29.959	18139		30.009	20717
29.905	1442		30.025	2567		29.925	4862		29.925	6830		30.025	9335		29.925	13512		30.025	15588		29.975	18145		30.025	20654
29.922	1401		30.042	2549		29.942	4847		29.942	6936		30.042	9211		29.942	13448		30.042	15536		29.992	18129		30.042	20715
29.939	1435		30.059	2528		29.959	4876		29.959	6908		30.059	9274		29.959	13444		30.059	15508		30.009	18067		30.059	20702
29.956	1329		30.076	2514		29.976	4874		29.976	6942		30.076	9211		29.976	13380		30.076	15510		30.026	18038		30.076	20673
29.972	1223		30.092	2535		29.992	4891		29.992	6858		30.092	9203		29.992	13358		30.092	15477		30.042	18007		30.092	20601
29.989	1189		30.109	2466		30.009	4821		30.009	6911		30.109	9168		30.009	13395		30.109	15469		30.059	18005		30.109	20563
30.006	1171		30.126	2494		30.026	4823		30.026	6906		30.126	9171		30.026	13378		30.126	15515		30.076	17959		30.126	20545
30.022	1179		30.142	2419		30.042	4834		30.042	6817		30.142	9103		30.042	13380		30.142	15462		30.092	17963		30.142	20548
30.039	1083		30.159	2509		30.059	4769		30.059	6800		30.159	9097		30.059	13365		30.159	15424		30.109	17983		30.159	20614
30.056	1157		30.176	2489		30.076	4792		30.076	6843		30.176	9119		30.076	13369		30.176	15481		30.126	17985		30.176	20530
30.073	1152		30.193	2436		30.093	4796		30.093	6818		30.193	9131		30.093	13320		30.193	15432		30.143	17914		30.193	20543
30.089	1123		30.209	2475		30.109	4772		30.109	6912		30.209	9121		30.109	13286		30.209	15445		30.159	17934		30.209	20536
30.106	1052		30.226	2473		30.126	4818		30.126	6789		30.226	9054		30.126	13305		30.226	15407		30.176	17930		30.226	20530
30.123	1156		30.243	2411		30.143	4807		30.143	6800		30.243	9132		30.143	13303		30.243	15435		30.193	17920		30.243	20506
30.139	1142		30.259	2482		30.159	4752		30.159	6849		30.259	9052		30.159	13310		30.259	15431		30.209	17955		30.259	20539
30.156	1045		30.276	2448		30.176	4775		30.176	6833		30.276	9085		30.176	13302		30.276	15406		30.226	17896		30.276	20569
30.173	1142		30.293	2438		30.193	4757		30.193	6823		30.293	9077		30.193	13318		30.293	15383		30.243	17818		30.293	20527
30.19	1110		30.31	2427		30.21	4743		30.21	6775		30.31	9095		30.21	13287		30.31	15385		30.26	17866		30.31	20457
30.206	1046		30.326	2401		30.226	4757		30.226	6781		30.326	9054		30.226	13219		30.326	15436		30.276	17867		30.326	20507
30.223	1107		30.343	2406		30.243	4748		30.243	6783		30.343	9045		30.243	13250		30.343	15391		30.293	17890		30.343	20545
30.24	1106		30.36	2453		30.26	4698		30.26	6805		30.36	9037		30.26	13286		30.36	15381		30.31	17849		30.36	20434
30.256	1046		30.376	2401		30.276	4729		30.276	6810		30.376	9001		30.276	13256		30.376	15391		30.326	17921		30.376	20499
30.273	1093		30.393	2315		30.293	4752		30.293	6733		30.393	9078		30.293	13240		30.393	15381		30.343	17862		30.393	20552
30.29	1068		30.41	2412		30.31	4744		30.31	6719		30.41	9014		30.31	13284		30.41	15374		30.36	17878		30.41	20512
30.307	1029		30.427	2391		30.327	4729		30.327	6735		30.427	9051		30.327	13265		30.427	15353		30.377	17877		30.427	20434
30.323	1129		30.443	2431		30.343	4768		30.343	6758		30.443	8966		30.343	13242		30.443	15357		30.393	17868		30.443	20446
30.34	1045		30.46	2412		30.36	4719		30.36	6741		30.46	8953		30.36	13203		30.46	15360		30.41	17807		30.46	20500
30.357	1145		30.477	2382		30.377	4717		30.377	6741		30.477	9069		30.377	13233		30.477	15368		30.427	17880		30.477	20462
30.373	1123		30.493	2429		30.393	4726		30.393	6749		30.493	9055		30.393	13248		30.493	15345		30.443	17854		30.493	20491
30.39	1074		30.51	2359		30.41	4703		30.41	6730		30.51	9033		30.41	13264		30.51	15416		30.46	17874		30.51	20505
30.407	1068		30.527	2429		30.427	4761		30.427	6769		30.527	9014		30.427	13202		30.527	15364		30.477	17803		30.527	20513
30.424	1144		30.544	2360		30.444	4735		30.444	6811		30.544	9006		30.444	13249		30.544	15351		30.494	17859		30.544	20513
30.44	1028		30.56	2423		30.46	4687		30.46	6717		30.56	9005		30.46	13230		30.56	15396		30.51	17850		30.56	20486
30.457	1067		30.577	2392		30.477	4697		30.477	6741		30.577	9045		30.477	13194		30.577	15383		30.527	17853		30.577	20471
30.474	1027		30.594	2344		30.494	4699		30.494	6698		30.594	9007		30.494	13247		30.594	15378		30.544	17839		30.594	20401
30.49	1122		30.61	2438		30.51	4702		30.51	6822		30.61	8994		30.51	13227		30.61	15338		30.56	17870		30.61	20461
30.507	1087		30.627	2437		30.527	4699		30.527	6728		30.627	9002		30.527	13222		30.627	15392		30.577	17856		30.627	20467
30.524	1045		30.644	2397		30.544	4730		30.544	6714		30.644	8969		30.544	13213		30.644	15352		30.594	17792		30.644	20450
30.54	1105		30.66	2398		30.56	4742		30.56	6735		30.66	8973		30.56	13219		30.66	15345		30.61	17887		30.66	20475
30.557	1107		30.677	2381		30.577	4690		30.577	6737		30.677	8998		30.577	13236		30.677	15364		30.627	17852		30.677	20444
30.574	1086		30.694	2376		30.594	4626		30.594	6758		30.694	8939		30.594	13171		30.694	15362		30.644	17799		30.694	20416
30.591	1031		30.711	2321		30.611	4709		30.611	6664		30.711	8994		30.611	13209		30.711	15343		30.661	17883		30.711	20448
30.607	1046		30.727	2447		30.627	4796		30.627	6725		30.727	9000		30.627	13249		30.727	15333		30.677	17866		30.727	20437
30.624	1041		30.744	2360		30.644	4733		30.644	6713		30.744	8906		30.644	13180		30.744	15366		30.694	17833		30.744	20459
30.641	1039		30.761	2337		30.661	4729		30.661	6721		30.761	8952		30.661	13186		30.761	15353		30.711	17862		30.761	20434
30.657	1046		30.777	2365		30.677	4683		30.677	6710		30.777	9001		30.677	13203		30.777	15372		30.727	17774		30.777	20408
30.674	1074		30.794	2388		30.694	4711		30.694	6761		30.794	9009		30.694	13225		30.794	15313		30.744	17836		30.794	20383
30.691	1066		30.811	2405		30.711	4705		30.711	6701		30.811	9001		30.711	13259		30.811	15392		30.761	17830		30.811	20388
30.708	1015		30.828	2412		30.728	4733		30.728	6729		30.828	8973		30.728	13268		30.828	15312		30.778	17806		30.828	20447
30.724	1016		30.844	2384		30.744	4753		30.744	6668		30.844	8943		30.744	13165		30.844	15345		30.794	17823		30.844	20501
30.741	1075		30.861	2359		30.761	4666		30.761	6767		30.861	8940		30.761	13208		30.861	15353		30.811	17837		30.861	20365
30.758	1145		30.878	2431		30.778	4722		30.778	6734		30.878	8934		30.778	13214		30.878	15400		30.828	17817		30.878	20454
30.774	1053		30.894	2439		30.794	4667		30.794	6740		30.894	9039		30.794	13206		30.894	15351		30.844	17792		30.894	20460
30.791	1071		30.911	2401		30.811	4721		30.811	6708		30.911	9004		30.811	13193		30.911	15382		30.861	17857		30.911	20419
30.808	1055		30.928	2414		30.828	4722		30.828	6677		30.928	8951		30.828	13146		30.928	15424		30.878	17895		30.928	20424
30.825	1100		30.945	2388		30.845	4703		30.845	6721		30.945	8919		30.845	13219		30.945	15314		30.895	17842		30.945	20421
30.841	1031		30.961	2361		30.861	4711		30.861	6675		30.961	8965		30.861	13237		30.961	15367		30.911	17842		30.961	20339
30.858	1072		30.978	2414		30.878	4716		30.878	6687		30.978	9005		30.878	13210		30.978	15369		30.928	17796		30.978	20463
30.875	1087		30.995	2383		30.895	4679		30.895	6681		30.995	8939		30.895	13201		30.995	15347		30.945	17862		30.995	20390
30.891	1103		31.011	2375		30.911	4685		30.911	6709		31.011	8986		30.911	13157		31.011	15372		30.961	17829		31.011	20406
30.908	1030		31.028	2361		30.928	4716		30.928	6756		31.028	8963		30.928	13257		31.028	15380		30.978	17792		31.028	20429
30.925	1107		31.045	2353		30.945	4712		30.945	6689		31.045	9041		30.945	13222		31.045	15303		30.995	17831		31.045	20397
30.942	1023		31.062	2393		30.962	4693		30.962	6735		31.062	8989		30.962	13175		31.062	15364		31.012	17856		31.062	20434
30.958	1054		31.078	2375		30.978	4667		30.978	6738		31.078	8996		30.978	13209		31.078	15351		31.028	17887		31.078	20344
30.975	1001		31.095	2365		30.995	4693		30.995	6703		31.095	8966		30.995	13198		31.095	15322		31.045	17827		31.095	20451
30.992	1059		31.112	2322		31.012	4667		31.012	6689		31.112	8892		31.012	13191		31.112	15388		31.062	17803		31.112	20414
31.008	1055		31.128	2406		31.028	4716		31.028	6694		31.128	8987		31.028	13198		31.128	15372		31.078	17880		31.128	20423
31.025	1045		31.145	2431		31.045	4738		31.045	6714		31.145	8968		31.045	13274		31.145	15350		31.095	17858		31.145	20319
31.042	1061		31.162	2378		31.062	4704		31.062	6651		31.162	8916		31.062	13170		31.162	15374		31.112	17869		31.162	20443
31.059	1119		31.179	2391		31.079	4716		31.079	6733		31.179	8969		31.079	13172		31.179	15328		31.129	17857		31.179	20391
31.075	993		31.195	2382		31.095	4671		31.095	6690		31.195	8990		31.095	13204		31.195	15362		31.145	17810		31.195	20369
31.092	997		31.212	2360		31.112	4675		31.112	6690		31.212	8922		31.112	13211		31.212	15360		31.162	17857		31.212	20419
31.109	960		31.229	2401		31.129	4654		31.129	6709		31.229	8954		31.129	13208		31.229	15364		31.179	17821		31.229	20408
31.125	1016		31.245	2317		31.145	4734		31.145	6751		31.245	8992		31.145	13233		31.245	15330		31.195	17852		31.245	20426
31.142	1075		31.262	2350		31.162	4705		31.162	6699		31.262	9002		31.162	13202		31.262	15390		31.212	17858		31.262	20467
31.159	991		31.279	2317		31.179	4679		31.179	6710		31.279	8900		31.179	13209		31.279	15370		31.229	17807		31.279	20436
31.176	1014		31.296	2372		31.196	4664		31.196	6760		31.296	9029		31.196	13201		31.296	15392		31.246	17823		31.296	20470
31.192	1087		31.312	2412		31.212	4672		31.212	6742		31.312	8965		31.212	13243		31.312	15384		31.262	17808		31.312	20448
31.209	1048		31.329	2385		31.229	4706		31.229	6671		31.329	8968		31.229	13159		31.329	15378		31.279	17831		31.329	20487
31.226	1085		31.346	2338		31.246	4704		31.246	6780		31.346	8989		31.246	13217		31.346	15374		31.296	17868		31.346	20420
31.242	1040		31.362	2364		31.262	4728		31.262	6706		31.362	9028		31.262	13187		31.362	15370		31.312	17896		31.362	20399
31.259	1008		31.379	2440		31.279	4675		31.279	6725		31.379	8962		31.279	13175		31.379	15347		31.329	17877		31.379	20412
31.276	991		31.396	2389		31.296	4636		31.296	6726		31.396	8958		31.296	13236		31.396	15374		31.346	17792		31.396	20460
31.292	1037		31.412	2322		31.312	4668		31.312	6693		31.412	9010		31.312	13202		31.412	15370		31.362	17901		31.412	20458
31.309	1040		31.429	2354		31.329	4714		31.329	6732		31.429	8960		31.329	13211		31.429	15356		31.379	17852		31.429	20522
31.326	1046		31.446	2357		31.346	4691		31.346	6713		31.446	8955		31.346	13232		31.446	15320		31.396	17835		31.446	20374
31.343	1035		31.463	2343		31.363	4685		31.363	6705		31.463	9016		31.363	13244		31.463	15368		31.413	17892		31.463	20447
31.359	1033		31.479	2377		31.379	4732		31.379	6638		31.479	8982		31.379	13243		31.479	15412		31.429	17849		31.479	20466
31.376	1038		31.496	2382		31.396	4703		31.396	6724		31.496	8978		31.396	13191		31.496	15389		31.446	17872		31.496	20414
31.393	1040		31.513	2364		31.413	4719		31.413	6663		31.513	8986		31.413	13266		31.513	15387		31.463	17891		31.513	20403
31.409	1085		31.529	2380		31.429	4713		31.429	6729		31.529	9043		31.429	13219		31.529	15451		31.479	17828		31.529	20417
31.426	1001		31.546	2367		31.446	4702		31.446	6740		31.546	8996		31.446	13217		31.546	15362		31.496	17825		31.546	20413
31.443	1074		31.563	2333		31.463	4675		31.463	6687		31.563	8992		31.463	13225		31.563	15445		31.513	17891		31.563	20485
31.46	1086		31.58	2388		31.48	4735		31.48	6706		31.58	8940		31.48	13234		31.58	15373		31.53	17853		31.58	20431
31.476	1094		31.596	2409		31.496	4719		31.496	6741		31.596	9022		31.496	13261		31.596	15380		31.546	17864		31.596	20434
31.493	1036		31.613	2393		31.513	4696		31.513	6654		31.613	8984		31.513	13214		31.613	15432		31.563	17828		31.613	20538
31.51	998		31.63	2397		31.53	4694		31.53	6705		31.63	9018		31.53	13261		31.63	15444		31.58	17890		31.63	20446
31.526	1048		31.646	2390		31.546	4706		31.546	6678		31.646	9028		31.546	13297		31.646	15443		31.596	17880		31.646	20476
31.543	1002		31.663	2383		31.563	4725		31.563	6706		31.663	8993		31.563	13280		31.663	15452		31.613	17858		31.663	20448
31.56	1016		31.68	2406		31.58	4682		31.58	6652		31.68	9023		31.58	13214		31.68	15500		31.63	17891		31.68	20452
31.577	1040		31.697	2427		31.597	4691		31.597	6705		31.697	9040		31.597	13279		31.697	15443		31.647	17861		31.697	20492
31.593	1114		31.713	2462		31.613	4721		31.613	6742		31.713	9021		31.613	13249		31.713	15492		31.663	17946		31.713	20473
31.61	1087		31.73	2364		31.63	4758		31.63	6745		31.73	8962		31.63	13234		31.73	15486		31.68	17895		31.73	20445
31.627	1092		31.747	2376		31.647	4740		31.647	6719		31.747	9092		31.647	13284		31.747	15485		31.697	17912		31.747	20468
31.643	1075		31.763	2468		31.663	4712		31.663	6752		31.763	9047		31.663	13287		31.763	15504		31.713	17861		31.763	20521
31.66	1022		31.78	2400		31.68	4712		31.68	6745		31.78	9013		31.68	13308		31.78	15595		31.73	17891		31.78	20590
31.677	1024		31.797	2405		31.697	4709		31.697	6734		31.797	9080		31.697	13274		31.797	15545		31.747	17908		31.797	20497
31.694	1056		31.814	2437		31.714	4663		31.714	6782		31.814	9068		31.714	13249		31.814	15598		31.764	17977		31.814	20527
31.71	1071		31.83	2389		31.73	4776		31.73	6776		31.83	9097		31.73	13284		31.83	15571		31.78	17942		31.83	20514
31.727	1030		31.847	2414		31.747	4740		31.747	6727		31.847	9046		31.747	13296		31.847	15559		31.797	17970		31.847	20525
31.744	1091		31.864	2422		31.764	4761		31.764	6812		31.864	9037		31.764	13369		31.864	15655		31.814	17961		31.864	20555
31.76	1094		31.88	2444		31.78	4753		31.78	6779		31.88	9186		31.78	13311		31.88	15652		31.83	17967		31.88	20541
31.777	1064		31.897	2459		31.797	4733		31.797	6780		31.897	9183		31.797	13272		31.897	15644		31.847	18005		31.897	20527
31.794	1099		31.914	2452		31.814	4774		31.814	6769		31.914	9187		31.814	13313		31.914	15755		31.864	17992		31.914	20529
31.811	1054		31.931	2474		31.831	4806		31.831	6800		31.931	9126		31.831	13339		31.931	15781		31.881	18017		31.931	20571
31.827	1109		31.947	2401		31.847	4782		31.847	6818		31.947	9157		31.847	13310		31.947	15886		31.897	18067		31.947	20676
31.844	1119		31.964	2460		31.864	4718		31.864	6841		31.964	9248		31.864	13404		31.964	15870		31.914	18133		31.964	20606
31.861	1078		31.981	2462		31.881	4747		31.881	6807		31.981	9226		31.881	13446		31.981	15863		31.931	18103		31.981	20694
31.877	1024		31.997	2397		31.897	4768		31.897	6818		31.997	9246		31.897	13409		31.997	15898		31.947	18085		31.997	20676
31.894	1060		32.014	2375		31.914	4697		31.914	6795		32.014	9262		31.914	13419		32.014	15932		31.964	18123		32.014	20608
31.911	1072		32.031	2391		31.931	4713		31.931	6844		32.031	9262		31.931	13428		32.031	15976		31.981	18125		32.031	20738
31.928	1124		32.048	2479		31.948	4757		31.948	6890		32.048	9301		31.948	13446		32.048	16027		31.998	18234		32.048	20711
31.944	1101		32.064	2493		31.964	4780		31.964	6901		32.064	9362		31.964	13421		32.064	16013		32.014	18233		32.064	20817
31.961	1110		32.081	2508		31.981	4763		31.981	6875		32.081	9324		31.981	13509		32.081	15949		32.031	18250		32.081	20779
31.978	1071		32.098	2496		31.998	4834		31.998	6899		32.098	9410		31.998	13460		32.098	15936		32.048	18301		32.098	20728
31.994	1114		32.114	2499		32.014	4826		32.014	6890		32.114	9387		32.014	13475		32.114	15875		32.064	18270		32.114	20804
32.011	1074		32.131	2497		32.031	4780		32.031	6905		32.131	9427		32.031	13529		32.131	15935		32.081	18337		32.131	20821
32.028	1100		32.148	2481		32.048	4806		32.048	6885		32.148	9360		32.048	13517		32.148	15864		32.098	18326		32.148	20771
32.044	1098		32.164	2568		32.064	4804		32.064	6897		32.164	9352		32.064	13639		32.164	15895		32.114	18289		32.164	20784
32.061	1148		32.181	2541		32.081	4763		32.081	6909		32.181	9448		32.081	13561		32.181	15913		32.131	18321		32.181	20762
32.078	1080		32.198	2577		32.098	4811		32.098	6891		32.198	9397		32.098	13653		32.198	15769		32.148	18281		32.198	20755
32.095	1139		32.215	2579		32.115	4827		32.115	6928		32.215	9425		32.115	13603		32.215	15839		32.165	18357		32.215	20758
32.111	1118		32.231	2622		32.131	4847		32.131	6932		32.231	9396		32.131	13639		32.231	15772		32.181	18263		32.231	20841
32.128	1132		32.248	2600		32.148	4834		32.148	6952		32.248	9396		32.148	13692		32.248	15880		32.198	18344		32.248	20849
32.145	1067		32.265	2593		32.165	4876		32.165	6857		32.265	9380		32.165	13809		32.265	15846		32.215	18295		32.265	20852
32.161	1101		32.281	2653		32.181	4862		32.181	6900		32.281	9325		32.181	13665		32.281	15786		32.231	18328		32.281	20886
32.178	1109		32.298	2607		32.198	4878		32.198	6923		32.298	9332		32.198	13693		32.298	15772		32.248	18256		32.298	20950
32.195	1201		32.315	2557		32.215	4826		32.215	6853		32.315	9328		32.215	13689		32.315	15712		32.265	18289		32.315	20815
32.212	1241		32.332	2510		32.232	4850		32.232	6885		32.332	9318		32.232	13610		32.332	15701		32.282	18266		32.332	20872
32.228	1218		32.348	2636		32.248	4837		32.248	6946		32.348	9339		32.248	13640		32.348	15753		32.298	18262		32.348	20804
32.245	1196		32.365	2515		32.265	4856		32.265	6945		32.365	9331		32.265	13579		32.365	15638		32.315	18204		32.365	20824
32.262	1300		32.382	2570		32.282	4851		32.282	6916		32.382	9309		32.282	13622		32.382	15686		32.332	18295		32.382	20790
32.278	1305		32.398	2576		32.298	4882		32.298	6873		32.398	9317		32.298	13597		32.398	15647		32.348	18208		32.398	20785
32.295	1359		32.415	2587		32.315	4867		32.315	6955		32.415	9277		32.315	13560		32.415	15693		32.365	18201		32.415	20793
32.312	1327		32.432	2675		32.332	4897		32.332	6927		32.432	9311		32.332	13521		32.432	15675		32.382	18183		32.432	20759
32.329	1429		32.449	2715		32.349	4906		32.349	6873		32.449	9304		32.349	13574		32.449	15687		32.399	18175		32.449	20834
32.345	1360		32.465	2650		32.365	4889		32.365	6938		32.465	9282		32.365	13555		32.465	15750		32.415	18181		32.465	20745
32.362	1332		32.482	2709		32.382	4897		32.382	6944		32.482	9336		32.382	13475		32.482	15703		32.432	18199		32.482	20820
32.379	1376		32.499	2718		32.399	4911		32.399	6935		32.499	9363		32.399	13504		32.499	15810		32.449	18147		32.499	20918
32.395	1354		32.515	2823		32.415	4805		32.415	6938		32.515	9293		32.415	13531		32.515	15794		32.465	18149		32.515	20916
32.412	1313		32.532	2779		32.432	4861		32.432	6867		32.532	9337		32.432	13556		32.532	15854		32.482	18178		32.532	20963
32.429	1243		32.549	2776		32.449	4885		32.449	6893		32.549	9393		32.449	13492		32.549	15875		32.499	18146		32.549	20983
32.446	1233		32.566	2810		32.466	4893		32.466	6967		32.566	9409		32.466	13486		32.566	15860		32.516	18235		32.566	20956
32.462	1387		32.582	2779		32.482	4934		32.482	6911		32.582	9391		32.482	13484		32.582	15991		32.532	18285		32.582	21010
32.479	1270		32.599	2880		32.499	4906		32.499	6898		32.599	9368		32.499	13509		32.599	15928		32.549	18258		32.599	21089
32.496	1285		32.616	2896		32.516	4934		32.516	6923		32.616	9491		32.516	13539		32.616	15977		32.566	18251		32.616	21205
32.512	1259		32.632	2965		32.532	4975		32.532	7031		32.632	9461		32.532	13461		32.632	16042		32.582	18286		32.632	21183
32.529	1367		32.649	2999		32.549	4978		32.549	7002		32.649	9523		32.549	13559		32.649	16086		32.599	18316		32.649	21175
32.546	1286		32.666	3047		32.566	5077		32.566	7054		32.666	9575		32.566	13591		32.666	16061		32.616	18406		32.666	21313
32.563	1321		32.683	3127		32.583	5025		32.583	7075		32.683	9544		32.583	13531		32.683	16154		32.633	18429		32.683	21286
32.579	1438		32.699	3154		32.599	5054		32.599	7032		32.699	9585		32.599	13572		32.699	16138		32.649	18388		32.699	21314
32.596	1368		32.716	3155		32.616	5025		32.616	7126		32.716	9617		32.616	13637		32.716	16263		32.666	18455		32.716	21346
32.613	1383		32.733	3268		32.633	4999		32.633	7132		32.733	9598		32.633	13668		32.733	16272		32.683	18549		32.733	21408
32.629	1424		32.749	3246		32.649	5072		32.649	7129		32.749	9770		32.649	13592		32.749	16400		32.699	18506		32.749	21484
32.646	1500		32.766	3372		32.666	5175		32.666	7144		32.766	9803		32.666	13697		32.766	16500		32.716	18545		32.766	21556
32.663	1581		32.783	3466		32.683	5113		32.683	7225		32.783	9970		32.683	13771		32.783	16555		32.733	18637		32.783	21663
32.68	1570		32.8	3557		32.7	5171		32.7	7240		32.8	10004		32.7	13792		32.8	16747		32.75	18613		32.8	21844
32.696	1584		32.816	3621		32.716	5253		32.716	7301		32.816	10014		32.716	13833		32.816	16813		32.766	18751		32.816	21952
32.713	1666		32.833	3702		32.733	5258		32.733	7303		32.833	10148		32.733	13827		32.833	16815		32.783	18779		32.833	22107
32.73	1584		32.85	3913		32.75	5292		32.75	7390		32.85	10257		32.75	13873		32.85	17033		32.8	18833		32.85	22245
32.746	1666		32.866	3924		32.766	5440		32.766	7426		32.866	10259		32.766	13958		32.866	17071		32.816	18935		32.866	22185
32.763	1700		32.883	4070		32.783	5359		32.783	7488		32.883	10482		32.783	13982		32.883	17322		32.833	19024		32.883	22334
32.78	1792		32.9	4119		32.8	5465		32.8	7529		32.9	10633		32.8	14008		32.9	17449		32.85	19134		32.9	22597
32.797	1759		32.917	4342		32.817	5543		32.817	7516		32.917	10692		32.817	14109		32.917	17577		32.867	19260		32.917	22768
32.813	1943		32.933	4571		32.833	5595		32.833	7686		32.933	10858		32.833	14221		32.933	17715		32.883	19342		32.933	22917
32.83	1837		32.95	4522		32.85	5721		32.85	7597		32.95	11037		32.85	14267		32.95	17802		32.9	19371		32.95	23052
32.847	1922		32.967	4747		32.867	5677		32.867	7795		32.967	11030		32.867	14257		32.967	18095		32.917	19550		32.967	23316
32.863	2043		32.983	4893		32.883	5749		32.883	7920		32.983	11282		32.883	14373		32.983	18246		32.933	19666		32.983	23407
32.88	2192		33	4992		32.9	5914		32.9	7923		33	11474		32.9	14392		33	18412		32.95	19872		33	23560
32.897	2168		33.017	4955		32.917	6056		32.917	8034		33.017	11622		32.917	14531		33.017	18401		32.967	19900		33.017	23798
32.913	2345		33.033	5200		32.933	6121		32.933	8086		33.033	11762		32.933	14572		33.033	18497		32.983	20101		33.033	24071
32.93	2376		33.05	5241		32.95	6197		32.95	8165		33.05	12051		32.95	14742		33.05	18862		33	20212		33.05	24262
32.947	2461		33.067	5365		32.967	6297		32.967	8277		33.067	12186		32.967	14794		33.067	18867		33.017	20458		33.067	24212
32.964	2623		33.084	5526		32.984	6374		32.984	8331		33.084	12374		32.984	15016		33.084	18941		33.034	20552		33.084	24470
32.98	2688		33.1	5619		33	6478		33	8436		33.1	12396		33	15056		33.1	18956		33.05	20744		33.1	24661
32.997	2915		33.117	5510		33.017	6702		33.017	8566		33.117	12624		33.017	15105		33.117	19114		33.067	20813		33.117	24740
33.014	3009		33.134	5608		33.034	6720		33.034	8627		33.134	12913		33.034	15170		33.134	19259		33.084	20924		33.134	24847
33.03	3103		33.15	5583		33.05	6932		33.05	8745		33.15	12757		33.05	15212		33.15	19133		33.1	21101		33.15	24872
33.047	3307		33.167	5618		33.067	6976		33.067	8791		33.167	12653		33.067	15437		33.167	19015		33.117	21183		33.167	24905
33.064	3316		33.184	5655		33.084	6958		33.084	8819		33.184	13031		33.084	15502		33.184	19079		33.134	21404		33.184	24946
33.081	3411		33.201	5569		33.101	7063		33.101	8962		33.201	12887		33.101	15654		33.201	18928		33.151	21329		33.201	24793
33.097	3434		33.217	5575		33.117	7227		33.117	8811		33.217	12917		33.117	15554		33.217	18855		33.167	21357		33.217	24857
33.114	3569		33.234	5610		33.134	7390		33.134	8821		33.234	13061		33.134	15813		33.234	18788		33.184	21503		33.234	24836
33.131	3611		33.251	5604		33.151	7270		33.151	9004		33.251	12880		33.151	15808		33.251	18661		33.201	21454		33.251	24733
33.147	3791		33.267	5256		33.167	7226		33.167	8961		33.267	12952		33.167	15793		33.267	18513		33.217	21628		33.267	24585
33.164	3896		33.284	5250		33.184	7426		33.184	8880		33.284	13005		33.184	15900		33.284	18423		33.234	21480		33.284	24379
33.181	3831		33.301	5111		33.201	7381		33.201	8921		33.301	12900		33.201	16013		33.301	18222		33.251	21429		33.301	24252
33.198	3850		33.318	5120		33.218	7389		33.218	9068		33.318	12764		33.218	15984		33.318	18083		33.268	21382		33.318	24091
33.214	3732		33.334	5053		33.234	7295		33.234	8887		33.334	12677		33.234	16034		33.334	17871		33.284	21328		33.334	23885
33.231	3852		33.351	4995		33.251	7282		33.251	8920		33.351	12554		33.251	16012		33.351	17830		33.301	21210		33.351	23737
33.248	3857		33.368	4680		33.268	7194		33.268	8826		33.368	12499		33.268	15970		33.368	17788		33.318	21189		33.368	23595
33.264	3857		33.384	4647		33.284	7047		33.284	8934		33.384	12090		33.284	15944		33.384	17632		33.334	20860		33.384	23408
33.281	3786		33.401	4645		33.301	6966		33.301	8711		33.401	12291		33.301	15871		33.401	17432		33.351	20760		33.401	23299
33.298	3665		33.418	4376		33.318	6968		33.318	8671		33.418	11978		33.318	15865		33.418	17294		33.368	20686		33.418	23163
33.315	3562		33.435	4414		33.335	6962		33.335	8712		33.435	11721		33.335	15636		33.435	17088		33.385	20527		33.435	22888
33.331	3503		33.451	4125		33.351	6771		33.351	8602		33.451	11573		33.351	15582		33.451	17017		33.401	20482		33.451	22770
33.348	3441		33.468	4116		33.368	6716		33.368	8447		33.468	11373		33.368	15458		33.468	16855		33.418	20198		33.468	22600
33.365	3403		33.485	3951		33.385	6611		33.385	8456		33.485	11382		33.385	15419		33.485	16659		33.435	20071		33.485	22406
33.381	3137		33.501	3789		33.401	6514		33.401	8498		33.501	11182		33.401	15413		33.501	16659		33.451	19945		33.501	22173
33.398	3239		33.518	3714		33.418	6381		33.418	8356		33.518	10990		33.418	15177		33.518	16490		33.468	19852		33.518	22108
33.415	3037		33.535	3695		33.435	6183		33.435	8196		33.535	10898		33.435	15010		33.535	16419		33.485	19608		33.535	21982
33.432	2972		33.552	3548		33.452	6182		33.452	8148		33.552	10728		33.452	14946		33.552	16361		33.502	19516		33.552	21786
33.448	2797		33.568	3412		33.468	6101		33.468	8122		33.568	10436		33.468	14893		33.568	16232		33.518	19367		33.568	21762
33.465	2823		33.585	3383		33.485	6040		33.485	7990		33.585	10487		33.485	14811		33.585	16131		33.535	19325		33.585	21557
33.482	2841		33.602	3346		33.502	5989		33.502	7877		33.602	10410		33.502	14733		33.602	16115		33.552	19124		33.602	21519
33.498	2651		33.618	3271		33.518	5770		33.518	7875		33.618	10207		33.518	14516		33.618	16064		33.568	19052		33.618	21397
33.515	2374		33.635	3210		33.535	5687		33.535	7815		33.635	10107		33.535	14415		33.635	16018		33.585	18931		33.635	21396
33.532	2358		33.652	3088		33.552	5669		33.552	7721		33.652	10117		33.552	14384		33.652	15903		33.602	18925		33.652	21278
33.549	2164		33.669	3080		33.569	5589		33.569	7621		33.669	9981		33.569	14291		33.669	15934		33.619	18726		33.669	21192
33.565	2169		33.685	3036		33.585	5467		33.585	7513		33.685	9896		33.585	14206		33.685	15913		33.635	18714		33.685	21117
33.582	1973		33.702	2968		33.602	5410		33.602	7536		33.702	9813		33.602	14052		33.702	15823		33.652	18669		33.702	21076
33.599	1908		33.719	2919		33.619	5438		33.619	7399		33.719	9763		33.619	14019		33.719	15763		33.669	18631		33.719	21075
33.615	1939		33.735	2888		33.635	5401		33.635	7302		33.735	9679		33.635	13998		33.735	15790		33.685	18511		33.735	21028
33.632	1873		33.752	2774		33.652	5297		33.652	7258		33.752	9658		33.652	13874		33.752	15702		33.702	18510		33.752	20979
33.649	1770		33.769	2844		33.669	5233		33.669	7269		33.769	9585		33.669	13852		33.769	15739		33.719	18390		33.769	20910
33.665	1744		33.785	2776		33.685	5225		33.685	7223		33.785	9567		33.685	13833		33.785	15687		33.735	18394		33.785	20895
33.682	1647		33.802	2750		33.702	5211		33.702	7215		33.802	9546		33.702	13832		33.802	15613		33.752	18312		33.802	20860
33.699	1740		33.819	2741		33.719	5102		33.719	7202		33.819	9372		33.719	13707		33.819	15644		33.769	18270		33.819	20837
33.716	1577		33.836	2676		33.736	5124		33.736	7222		33.836	9504		33.736	13667		33.836	15549		33.786	18309		33.836	20817
33.732	1551		33.852	2684		33.752	5085		33.752	7173		33.852	9443		33.752	13677		33.852	15530		33.802	18289		33.852	20785
33.749	1539		33.869	2641		33.769	5124		33.769	7099		33.869	9388		33.769	13626		33.869	15539		33.819	18187		33.869	20717
33.766	1436		33.886	2633		33.786	5038		33.786	7009		33.886	9349		33.786	13595		33.886	15579		33.836	18179		33.886	20727
33.782	1507		33.902	2633		33.802	5018		33.802	6983		33.902	9273		33.802	13577		33.902	15520		33.852	18181		33.902	20707
33.799	1359		33.919	2590		33.819	4958		33.819	6922		33.919	9261		33.819	13546		33.919	15492		33.869	18177		33.919	20660
33.816	1411		33.936	2614		33.836	4962		33.836	6973		33.936	9351		33.836	13490		33.936	15516		33.886	18164		33.936	20670
33.833	1339		33.953	2564		33.853	4974		33.853	6944		33.953	9218		33.853	13504		33.953	15478		33.903	18107		33.953	20613
33.849	1354		33.969	2569		33.869	4874		33.869	6958		33.969	9200		33.869	13500		33.969	15570		33.919	18051		33.969	20688
33.866	1254		33.986	2602		33.886	4940		33.886	6912		33.986	9209		33.886	13498		33.986	15401		33.936	18053		33.986	20647
33.883	1308		34.003	2528		33.903	4931		33.903	6909		34.003	9234		33.903	13420		34.003	15485		33.953	18046		34.003	20514
33.899	1259		34.019	2539		33.919	4834		33.919	6912		34.019	9158		33.919	13448		34.019	15393		33.969	18027		34.019	20630
33.916	1270		34.036	2497		33.936	4850		33.936	6865		34.036	9164		33.936	13381		34.036	15419		33.986	17978		34.036	20638
33.933	1238		34.053	2484		33.953	4874		33.953	6867		34.053	9161		33.953	13437		34.053	15469		34.003	18027		34.053	20544
33.95	1266		34.07	2476		33.97	4893		33.97	6862		34.07	9119		33.97	13367		34.07	15467		34.02	18062		34.07	20585
33.966	1274		34.086	2513		33.986	4844		33.986	6854		34.086	9134		33.986	13337		34.086	15397		34.036	18022		34.086	20577
33.983	1269		34.103	2484		34.003	4862		34.003	6860		34.103	9098		34.003	13311		34.103	15457		34.053	18008		34.103	20567
34	1150		34.12	2494		34.02	4792		34.02	6825		34.12	9145		34.02	13366		34.12	15409		34.07	17963		34.12	20551
34.016	1189		34.136	2435		34.036	4734		34.036	6827		34.136	9118		34.036	13308		34.136	15417		34.086	17968		34.136	20541
34.033	1149		34.153	2427		34.053	4813		34.053	6812		34.153	9116		34.053	13290		34.153	15395		34.103	17911		34.153	20486
34.05	1156		34.17	2459		34.07	4815		34.07	6803		34.17	9039		34.07	13336		34.17	15443		34.12	17947		34.17	20536
34.067	1134		34.187	2450		34.087	4784		34.087	6787		34.187	9054		34.087	13305		34.187	15405		34.137	17959		34.187	20546
34.083	1125		34.203	2474		34.103	4775		34.103	6732		34.203	9113		34.103	13278		34.203	15403		34.153	17965		34.203	20465
34.1	1146		34.22	2421		34.12	4786		34.12	6794		34.22	9063		34.12	13349		34.22	15438		34.17	17911		34.22	20528
34.117	1176		34.237	2407		34.137	4802		34.137	6755		34.237	9049		34.137	13281		34.237	15391		34.187	17872		34.237	20401
34.133	1139		34.253	2459		34.153	4783		34.153	6769		34.253	9044		34.153	13280		34.253	15381		34.203	17899		34.253	20458
34.15	1107		34.27	2452		34.17	4708		34.17	6717		34.27	8968		34.17	13299		34.27	15421		34.22	17913		34.27	20486
34.167	1099		34.287	2391		34.187	4779		34.187	6776		34.287	9002		34.187	13237		34.287	15347		34.237	17872		34.287	20506
34.184	1036		34.304	2455		34.204	4800		34.204	6769		34.304	9005		34.204	13257		34.304	15330		34.254	17899		34.304	20463
34.2	1074		34.32	2489		34.22	4763		34.22	6763		34.32	9014		34.22	13279		34.32	15368		34.27	17864		34.32	20432
34.217	1078		34.337	2473		34.237	4751		34.237	6732		34.337	8969		34.237	13260		34.337	15389		34.287	17896		34.337	20494
34.234	1158		34.354	2360		34.254	4778		34.254	6720		34.354	8978		34.254	13235		34.354	15375		34.304	17906		34.354	20537
34.25	1033		34.37	2427		34.27	4694		34.27	6744		34.37	8974		34.27	13252		34.37	15399		34.32	17857		34.37	20352
34.267	1079		34.387	2396		34.287	4738		34.287	6768		34.387	8979		34.287	13258		34.387	15322		34.337	17876		34.387	20485
34.284	1148		34.404	2453		34.304	4697		34.304	6703		34.404	8991		34.304	13263		34.404	15383		34.354	17830		34.404	20412
34.301	1097		34.421	2403		34.321	4702		34.321	6722		34.421	9020		34.321	13257		34.421	15330		34.371	17849		34.421	20517
34.317	1150		34.437	2393		34.337	4736		34.337	6673		34.437	9007		34.337	13204		34.437	15369		34.387	17836		34.437	20458
34.334	1055		34.454	2465		34.354	4727		34.354	6694		34.454	8926		34.354	13198		34.454	15364		34.404	17873		34.454	20521
34.351	1029		34.471	2370		34.371	4709		34.371	6714		34.471	8952		34.371	13212		34.471	15361		34.421	17823		34.471	20455
34.367	1052		34.487	2439		34.387	4695		34.387	6742		34.487	8978		34.387	13240		34.487	15423		34.437	17867		34.487	20462
34.384	1106		34.504	2378		34.404	4647		34.404	6699		34.504	8989		34.404	13182		34.504	15431		34.454	17865		34.504	20507
34.401	1018		34.521	2366		34.421	4666		34.421	6728		34.521	8887		34.421	13198		34.521	15349		34.471	17860		34.521	20485
34.417	1045		34.537	2387		34.437	4672		34.437	6685		34.537	8911		34.437	13233		34.537	15349		34.487	17851		34.537	20484
34.434	1022		34.554	2344		34.454	4687		34.454	6706		34.554	8943		34.454	13290		34.554	15338		34.504	17831		34.554	20471
34.451	1053		34.571	2376		34.471	4702		34.471	6708		34.571	8923		34.471	13219		34.571	15294		34.521	17845		34.571	20422
34.468	1045		34.588	2445		34.488	4696		34.488	6701		34.588	8992		34.488	13201		34.588	15278		34.538	17845		34.588	20455
34.484	1111		34.604	2378		34.504	4682		34.504	6703		34.604	9001		34.504	13202		34.604	15374		34.554	17838		34.604	20361
34.501	1066		34.621	2390		34.521	4674		34.521	6749		34.621	8915		34.521	13237		34.621	15311		34.571	17860		34.621	20376
34.518	1136		34.638	2339		34.538	4685		34.538	6689		34.638	8932		34.538	13213		34.638	15302		34.588	17819		34.638	20446
34.534	1083		34.654	2288		34.554	4640		34.554	6647		34.654	8883		34.554	13217		34.654	15250		34.604	17843		34.654	20457
34.551	1033		34.671	2318		34.571	4629		34.571	6709		34.671	8911		34.571	13213		34.671	15278		34.621	17845		34.671	20427
34.568	1066		34.688	2312		34.588	4683		34.588	6650		34.688	8968		34.588	13190		34.688	15287		34.638	17826		34.688	20353
34.585	1131		34.705	2311		34.605	4664		34.605	6680		34.705	8901		34.605	13217		34.705	15313		34.655	17787		34.705	20368
34.601	1085		34.721	2302		34.621	4662		34.621	6703		34.721	8856		34.621	13179		34.721	15292		34.671	17799		34.721	20436
34.618	1043		34.738	2307		34.638	4666		34.638	6682		34.738	8940		34.638	13167		34.738	15219		34.688	17764		34.738	20375
34.635	1097		34.755	2404		34.655	4696		34.655	6662		34.755	8881		34.655	13189		34.755	15333		34.705	17780		34.755	20378
34.651	1045		34.771	2370		34.671	4667		34.671	6681		34.771	8945		34.671	13210		34.771	15278		34.721	17767		34.771	20366
34.668	1095		34.788	2362		34.688	4680		34.688	6648		34.788	8965		34.688	13188		34.788	15258		34.738	17789		34.788	20399
34.685	1035		34.805	2335		34.705	4682		34.705	6650		34.805	8883		34.705	13221		34.805	15296		34.755	17804		34.805	20370
34.702	1060		34.822	2372		34.722	4657		34.722	6651		34.822	8878		34.722	13173		34.822	15286		34.772	17802		34.822	20356
34.718	1009		34.838	2280		34.738	4703		34.738	6623		34.838	8947		34.738	13148		34.838	15283		34.788	17764		34.838	20399
34.735	1020		34.855	2296		34.755	4724		34.755	6611		34.855	8958		34.755	13242		34.855	15267		34.805	17765		34.855	20338
34.752	966		34.872	2312		34.772	4683		34.772	6616		34.872	8878		34.772	13235		34.872	15328		34.822	17745		34.872	20322
34.768	1000		34.888	2308		34.788	4728		34.788	6651		34.888	8920		34.788	13230		34.888	15258		34.838	17790		34.888	20308
34.785	953		34.905	2265		34.805	4693		34.805	6615		34.905	8861		34.805	13166		34.905	15266		34.855	17786		34.905	20362
34.802	962		34.922	2318		34.822	4667		34.822	6619		34.922	8851		34.822	13196		34.922	15221		34.872	17768		34.922	20383
34.819	993		34.939	2300		34.839	4697		34.839	6621		34.939	8859		34.839	13143		34.939	15210		34.889	17808		34.939	20360
34.835	1022		34.955	2365		34.855	4690		34.855	6636		34.955	8853		34.855	13190		34.955	15247		34.905	17810		34.955	20389
34.852	965		34.972	2267		34.872	4617		34.872	6624		34.972	8917		34.872	13126		34.972	15283		34.922	17792		34.972	20333
34.869	978		34.989	2327		34.889	4615		34.889	6634		34.989	8858		34.889	13090		34.989	15247		34.939	17761		34.989	20406
34.885	1015		35.005	2294		34.905	4629		34.905	6609		35.005	8877		34.905	13138		35.005	15232		34.955	17749		35.005	20325
34.902	961		35.022	2354		34.922	4586		34.922	6680		35.022	8908		34.922	13202		35.022	15222		34.972	17789		35.022	20267
34.919	914		35.039	2305		34.939	4648		34.939	6635		35.039	8827		34.939	13154		35.039	15264		34.989	17767		35.039	20351
34.936	1001		35.056	2312		34.956	4657		34.956	6636		35.056	8850		34.956	13175		35.056	15265		35.006	17751		35.056	20347
34.952	958		35.072	2334		34.972	4623		34.972	6631		35.072	8842		34.972	13131		35.072	15206		35.022	17726		35.072	20295
34.969	926		35.089	2238		34.989	4662		34.989	6648		35.089	8881		34.989	13183		35.089	15268		35.039	17753		35.089	20381
34.986	1008		35.106	2286		35.006	4598		35.006	6668		35.106	8880		35.006	13159		35.106	15242		35.056	17743		35.106	20314
35.002	934		35.122	2245		35.022	4664		35.022	6644		35.122	8814		35.022	13167		35.122	15208		35.072	17767		35.122	20341
35.019	976		35.139	2331		35.039	4672		35.039	6618		35.139	8842		35.039	13186		35.139	15245		35.089	17738		35.139	20338
35.036	986		35.156	2289		35.056	4655		35.056	6602		35.156	8808		35.056	13183		35.156	15282		35.106	17753		35.156	20281
35.053	937		35.173	2308		35.073	4640		35.073	6609		35.173	8893		35.073	13127		35.173	15211		35.123	17792		35.173	20307
35.069	968		35.189	2280		35.089	4648		35.089	6605		35.189	8833		35.089	13127		35.189	15267		35.139	17783		35.189	20325
35.086	1014		35.206	2334		35.106	4677		35.106	6667		35.206	8781		35.106	13079		35.206	15222		35.156	17740		35.206	20323
35.103	1020		35.223	2286		35.123	4680		35.123	6649		35.223	8901		35.123	13096		35.223	15297		35.173	17735		35.223	20266
35.119	1014		35.239	2310		35.139	4659		35.139	6650		35.239	8861		35.139	13163		35.239	15259		35.189	17750		35.239	20336
35.136	954		35.256	2264		35.156	4633		35.156	6638		35.256	8864		35.156	13182		35.256	15235		35.206	17749		35.256	20354
35.153	859		35.273	2317		35.173	4636		35.173	6546		35.273	8851		35.173	13127		35.273	15268		35.223	17742		35.273	20356
35.17	954		35.29	2268		35.19	4649		35.19	6592		35.29	8804		35.19	13182		35.29	15247		35.24	17776		35.29	20331
35.186	899		35.306	2323		35.206	4702		35.206	6621		35.306	8869		35.206	13138		35.306	15272		35.256	17757		35.306	20353
35.203	926		35.323	2322		35.223	4655		35.223	6665		35.323	8854		35.223	13164		35.323	15234		35.273	17812		35.323	20323
35.22	936		35.34	2269		35.24	4659		35.24	6608		35.34	8823		35.24	13147		35.34	15274		35.29	17698		35.34	20298
35.236	920		35.356	2274		35.256	4581		35.256	6618		35.356	8865		35.256	13109		35.356	15259		35.306	17783		35.356	20344
35.253	924		35.373	2220		35.273	4624		35.273	6595		35.373	8846		35.273	13120		35.373	15253		35.323	17742		35.373	20354
35.27	1006		35.39	2312		35.29	4624		35.29	6625		35.39	8860		35.29	13173		35.39	15284		35.34	17773		35.39	20282
35.286	897		35.406	2290		35.306	4643		35.306	6602		35.406	8843		35.306	13094		35.406	15276		35.356	17721		35.406	20335
35.303	965		35.423	2267		35.323	4657		35.323	6654		35.423	8876		35.323	13140		35.423	15244		35.373	17758		35.423	20240
35.32	938		35.44	2280		35.34	4593		35.34	6601		35.44	8835		35.34	13146		35.44	15258		35.39	17782		35.44	20337
35.337	942		35.457	2286		35.357	4596		35.357	6623		35.457	8845		35.357	13143		35.457	15286		35.407	17732		35.457	20328
35.353	948		35.473	2297		35.373	4600		35.373	6636		35.473	8846		35.373	13146		35.473	15211		35.423	17774		35.473	20359
35.37	958		35.49	2280		35.39	4652		35.39	6625		35.49	8845		35.39	13082		35.49	15241		35.44	17778		35.49	20339
35.387	849		35.507	2353		35.407	4658		35.407	6620		35.507	8887		35.407	13171		35.507	15191		35.457	17709		35.507	20308
35.403	958		35.523	2310		35.423	4651		35.423	6649		35.523	8827		35.423	13174		35.523	15209		35.473	17765		35.523	20321
35.42	954		35.54	2299		35.44	4607		35.44	6623		35.54	8857		35.44	13144		35.54	15230		35.49	17768		35.54	20257
35.437	938		35.557	2261		35.457	4594		35.457	6584		35.557	8849		35.457	13095		35.557	15225		35.507	17724		35.557	20344
35.454	899		35.574	2288		35.474	4650		35.474	6615		35.574	8836		35.474	13128		35.574	15276		35.524	17729		35.574	20335
35.47	948		35.59	2282		35.49	4686		35.49	6604		35.59	8852		35.49	13121		35.59	15261		35.54	17765		35.59	20357
35.487	969		35.607	2356		35.507	4600		35.507	6664		35.607	8844		35.507	13159		35.607	15249		35.557	17761		35.607	20347
35.504	954		35.624	2268		35.524	4597		35.524	6588		35.624	8842		35.524	13136		35.624	15210		35.574	17704		35.624	20367
35.52	969		35.64	2284		35.54	4592		35.54	6598		35.64	8858		35.54	13148		35.64	15276		35.59	17765		35.64	20317
35.537	993		35.657	2243		35.557	4578		35.557	6631		35.657	8807		35.557	13121		35.657	15182		35.607	17742		35.657	20319
35.554	966		35.674	2288		35.574	4628		35.574	6573		35.674	8792		35.574	13124		35.674	15258		35.624	17735		35.674	20328
35.571	950		35.691	2333		35.591	4670		35.591	6618		35.691	8807		35.591	13128		35.691	15230		35.641	17744		35.691	20351
35.587	906		35.707	2290		35.607	4628		35.607	6635		35.707	8820		35.607	13139		35.707	15226		35.657	17786		35.707	20359
35.604	975		35.724	2230		35.624	4631		35.624	6598		35.724	8804		35.624	13087		35.724	15243		35.674	17735		35.724	20283
35.621	938		35.741	2283		35.641	4674		35.641	6574		35.741	8888		35.641	13102		35.741	15234		35.691	17687		35.741	20292
35.637	899		35.757	2299		35.657	4638		35.657	6636		35.757	8859		35.657	13127		35.757	15173		35.707	17695		35.757	20312
35.654	906		35.774	2292		35.674	4665		35.674	6635		35.774	8850		35.674	13098		35.774	15227		35.724	17680		35.774	20303
35.671	950		35.791	2287		35.691	4592		35.691	6587		35.791	8817		35.691	13089		35.791	15273		35.741	17722		35.791	20286
35.688	888		35.808	2294		35.708	4627		35.708	6617		35.808	8831		35.708	13110		35.808	15222		35.758	17740		35.808	20337
35.704	928		35.824	2257		35.724	4621		35.724	6616		35.824	8856		35.724	13156		35.824	15256		35.774	17776		35.824	20338
35.721	907		35.841	2253		35.741	4655		35.741	6584		35.841	8837		35.741	13125		35.841	15221		35.791	17727		35.841	20366
35.738	887		35.858	2269		35.758	4605		35.758	6615		35.858	8829		35.758	13109		35.858	15219		35.808	17735		35.858	20276
35.754	920		35.874	2288		35.774	4603		35.774	6607		35.874	8783		35.774	13112		35.874	15209		35.824	17753		35.874	20337
35.771	905		35.891	2313		35.791	4663		35.791	6626		35.891	8812		35.791	13125		35.891	15234		35.841	17732		35.891	20297
35.788	959		35.908	2315		35.808	4638		35.808	6618		35.908	8872		35.808	13109		35.908	15132		35.858	17725		35.908	20330
35.805	909		35.925	2229		35.825	4615		35.825	6646		35.925	8839		35.825	13160		35.925	15204		35.875	17693		35.925	20279
35.821	869		35.941	2238		35.841	4592		35.841	6635		35.941	8861		35.841	13143		35.941	15221		35.891	17735		35.941	20300
35.838	917		35.958	2310		35.858	4642		35.858	6712		35.958	8795		35.858	13112		35.958	15288		35.908	17720		35.958	20329
35.855	857		35.975	2306		35.875	4632		35.875	6590		35.975	8757		35.875	13128		35.975	15220		35.925	17752		35.975	20319
35.871	895		35.991	2236		35.891	4649		35.891	6594		35.991	8815		35.891	13123		35.991	15255		35.941	17701		35.991	20327
35.888	940		36.008	2259		35.908	4689		35.908	6618		36.008	8859		35.908	13141		36.008	15222		35.958	17708		36.008	20335
35.905	936		36.025	2249		35.925	4647		35.925	6646		36.025	8869		35.925	13071		36.025	15256		35.975	17712		36.025	20311
35.922	895		36.042	2281		35.942	4597		35.942	6587		36.042	8846		35.942	13166		36.042	15247		35.992	17732		36.042	20312
35.938	921		36.058	2310		35.958	4620		35.958	6675		36.058	8876		35.958	13100		36.058	15211		36.008	17757		36.058	20336
35.955	914		36.075	2276		35.975	4657		35.975	6654		36.075	8869		35.975	13142		36.075	15259		36.025	17810		36.075	20376
35.972	936		36.092	2278		35.992	4636		35.992	6612		36.092	8830		35.992	13105		36.092	15217		36.042	17767		36.092	20329
35.988	927		36.108	2334		36.008	4644		36.008	6620		36.108	8882		36.008	13209		36.108	15228		36.058	17736		36.108	20303
36.005	960		36.125	2325		36.025	4628		36.025	6629		36.125	8799		36.025	13149		36.125	15255		36.075	17708		36.125	20345
36.022	861		36.142	2279		36.042	4609		36.042	6650		36.142	8887		36.042	13148		36.142	15235		36.092	17711		36.142	20341
36.038	939		36.158	2295		36.058	4613		36.058	6589		36.158	8861		36.058	13088		36.158	15243		36.108	17778		36.158	20306
36.055	912		36.175	2299		36.075	4671		36.075	6610		36.175	8830		36.075	13096		36.175	15218		36.125	17781		36.175	20334
36.072	920		36.192	2334		36.092	4598		36.092	6666		36.192	8833		36.092	13111		36.192	15252		36.142	17690		36.192	20411
36.089	922		36.209	2325		36.109	4561		36.109	6658		36.209	8880		36.109	13123		36.209	15302		36.159	17729		36.209	20271
36.105	929		36.225	2264		36.125	4618		36.125	6679		36.225	8830		36.125	13149		36.225	15252		36.175	17701		36.225	20336
36.122	936		36.242	2326		36.142	4607		36.142	6673		36.242	8852		36.142	13168		36.242	15261		36.192	17790		36.242	20290
36.139	880		36.259	2251		36.159	4651		36.159	6618		36.259	8830		36.159	13141		36.259	15336		36.209	17819		36.259	20408
36.155	931		36.275	2295		36.175	4592		36.175	6607		36.275	8854		36.175	13098		36.275	15296		36.225	17775		36.275	20322
36.172	853		36.292	2288		36.192	4631		36.192	6654		36.292	8873		36.192	13157		36.292	15247		36.242	17753		36.292	20426
36.189	856		36.309	2338		36.209	4670		36.209	6635		36.309	8862		36.209	13148		36.309	15265		36.259	17775		36.309	20385
36.206	907		36.326	2341		36.226	4607		36.226	6650		36.326	8890		36.226	13165		36.326	15297		36.276	17767		36.326	20383
36.222	946		36.342	2290		36.242	4644		36.242	6610		36.342	8842		36.242	13146		36.342	15275		36.292	17780		36.342	20372
36.239	860		36.359	2282		36.259	4671		36.259	6624		36.359	8922		36.259	13155		36.359	15275		36.309	17735		36.359	20380
36.256	842		36.376	2349		36.276	4595		36.276	6698		36.376	8914		36.276	13194		36.376	15259		36.326	17827		36.376	20401
36.272	923		36.392	2305		36.292	4625		36.292	6629		36.392	8921		36.292	13162		36.392	15261		36.342	17808		36.392	20343
36.289	901		36.409	2297		36.309	4619		36.309	6607		36.409	8843		36.309	13120		36.409	15274		36.359	17798		36.409	20397
36.306	922		36.426	2283		36.326	4631		36.326	6679		36.426	8893		36.326	13141		36.426	15291		36.376	17753		36.426	20384
36.323	963		36.443	2289		36.343	4617		36.343	6659		36.443	8897		36.343	13168		36.443	15230		36.393	17724		36.443	20429
36.339	940		36.459	2310		36.359	4649		36.359	6639		36.459	8815		36.359	13157		36.459	15258		36.409	17753		36.459	20300
36.356	958		36.476	2297		36.376	4648		36.376	6667		36.476	8903		36.376	13151		36.476	15226		36.426	17761		36.476	20279
36.373	942		36.493	2300		36.393	4641		36.393	6633		36.493	8856		36.393	13098		36.493	15247		36.443	17791		36.493	20294
36.389	983		36.509	2224		36.409	4650		36.409	6620		36.509	8908		36.409	13147		36.509	15233		36.459	17760		36.509	20347
36.406	942		36.526	2242		36.426	4644		36.426	6633		36.526	8836		36.426	13143		36.526	15202		36.476	17725		36.526	20312
36.423	864		36.543	2243		36.443	4652		36.443	6590		36.543	8849		36.443	13154		36.543	15236		36.493	17756		36.543	20294
36.44	892		36.56	2290		36.46	4651		36.46	6586		36.56	8870		36.46	13139		36.56	15222		36.51	17722		36.56	20314
36.456	917		36.576	2273		36.476	4663		36.476	6652		36.576	8798		36.476	13140		36.576	15264		36.526	17764		36.576	20305
36.473	887		36.593	2310		36.493	4607		36.493	6594		36.593	8915		36.493	13157		36.593	15191		36.543	17748		36.593	20327
36.49	919		36.61	2228		36.51	4702		36.51	6607		36.61	8837		36.51	13187		36.61	15220		36.56	17686		36.61	20313
36.506	891		36.626	2255		36.526	4644		36.526	6610		36.626	8813		36.526	13126		36.626	15190		36.576	17722		36.626	20297
36.523	888		36.643	2267		36.543	4597		36.543	6615		36.643	8847		36.543	13118		36.643	15155		36.593	17747		36.643	20295
36.54	854		36.66	2286		36.56	4627		36.56	6610		36.66	8843		36.56	13166		36.66	15180		36.61	17708		36.66	20261
36.557	899		36.677	2225		36.577	4628		36.577	6726		36.677	8779		36.577	13158		36.677	15233		36.627	17736		36.677	20323
36.573	917		36.693	2243		36.593	4628		36.593	6588		36.693	8890		36.593	13094		36.693	15218		36.643	17717		36.693	20345
36.59	915		36.71	2298		36.61	4543		36.61	6624		36.71	8835		36.61	13143		36.71	15193		36.66	17705		36.71	20281
36.607	836		36.727	2226		36.627	4647		36.627	6649		36.727	8821		36.627	13108		36.727	15185		36.677	17720		36.727	20287
36.623	860		36.743	2267		36.643	4642		36.643	6602		36.743	8829		36.643	13140		36.743	15210		36.693	17719		36.743	20287
36.64	814		36.76	2329		36.66	4602		36.66	6604		36.76	8856		36.66	13136		36.76	15235		36.71	17726		36.76	20284
36.657	820		36.777	2292		36.677	4632		36.677	6618		36.777	8825		36.677	13063		36.777	15196		36.727	17741		36.777	20213
36.674	865		36.794	2291		36.694	4607		36.694	6620		36.794	8835		36.694	13100		36.794	15182		36.744	17730		36.794	20320
36.69	898		36.81	2267		36.71	4600		36.71	6605		36.81	8810		36.71	13069		36.81	15194		36.76	17666		36.81	20259
36.707	916		36.827	2212		36.727	4702		36.727	6619		36.827	8837		36.727	13117		36.827	15196		36.777	17724		36.827	20358
36.724	833		36.844	2212		36.744	4655		36.744	6573		36.844	8829		36.744	13072		36.844	15220		36.794	17718		36.844	20266
36.74	838		36.86	2221		36.76	4600		36.76	6570		36.86	8813		36.76	13093		36.86	15253		36.81	17683		36.86	20308
36.757	815		36.877	2267		36.777	4595		36.777	6586		36.877	8825		36.777	13113		36.877	15260		36.827	17709		36.877	20319
36.774	846		36.894	2257		36.794	4587		36.794	6601		36.894	8803		36.794	13085		36.894	15219		36.844	17635		36.894	20236
36.791	836		36.91	2227		36.811	4568		36.811	6619		36.91	8783		36.811	13069		36.91	15163		36.861	17704		36.91	20243
36.807	837		36.927	2243		36.827	4619		36.827	6616		36.927	8831		36.827	13080		36.927	15208		36.877	17771		36.927	20227
36.824	860		36.944	2247		36.844	4626		36.844	6577		36.944	8779		36.844	13127		36.944	15245		36.894	17682		36.944	20280
36.841	837		36.961	2257		36.861	4620		36.861	6596		36.961	8763		36.861	13089		36.961	15167		36.911	17719		36.961	20244
36.857	833		36.977	2263		36.877	4613		36.877	6570		36.977	8744		36.877	13058		36.977	15163		36.927	17729		36.977	20265
36.874	771		36.994	2275		36.894	4632		36.894	6597		36.994	8748		36.894	13102		36.994	15199		36.944	17761		36.994	20282
36.891	858		37.011	2250		36.911	4607		36.911	6541		37.011	8803		36.911	13098		37.011	15151		36.961	17724		37.011	20295
36.907	818		37.027	2266		36.927	4626		36.927	6580		37.027	8846		36.927	13103		37.027	15183		36.977	17714		37.027	20267
36.924	870		37.044	2230		36.944	4590		36.944	6587		37.044	8784		36.944	13081		37.044	15197		36.994	17747		37.044	20230
36.941	877		37.061	2225		36.961	4594		36.961	6590		37.061	8828		36.961	13072		37.061	15155		37.011	17658		37.061	20263
36.958	867		37.078	2218		36.978	4656		36.978	6579		37.078	8737		36.978	13064		37.078	15204		37.028	17725		37.078	20204
36.974	830		37.094	2234		36.994	4595		36.994	6561		37.094	8728		36.994	13054		37.094	15217		37.044	17716		37.094	20228
36.991	862		37.111	2290		37.011	4649		37.011	6596		37.111	8813		37.011	13062		37.111	15212		37.061	17741		37.111	20295
37.008	865		37.128	2256		37.028	4585		37.028	6628		37.128	8838		37.028	13039		37.128	15196		37.078	17718		37.128	20230
37.024	791		37.144	2259		37.044	4631		37.044	6601		37.144	8831		37.044	13076		37.144	15170		37.094	17698		37.144	20225
37.041	859		37.161	2197		37.061	4597		37.061	6558		37.161	8811		37.061	13086		37.161	15152		37.111	17652		37.161	20251
37.058	867		37.178	2216		37.078	4607		37.078	6558		37.178	8859		37.078	13085		37.178	15163		37.128	17695		37.178	20264
37.075	814		37.195	2241		37.095	4631		37.095	6577		37.195	8815		37.095	13069		37.195	15170		37.145	17685		37.195	20294
37.091	835		37.211	2172		37.111	4618		37.111	6553		37.211	8804		37.111	13117		37.211	15198		37.161	17643		37.211	20260
37.108	878		37.228	2230		37.128	4577		37.128	6570		37.228	8768		37.128	13070		37.228	15171		37.178	17681		37.228	20244
37.125	812		37.245	2217		37.145	4646		37.145	6585		37.245	8800		37.145	13119		37.245	15216		37.195	17683		37.245	20300
37.141	826		37.261	2209		37.161	4629		37.161	6584		37.261	8759		37.161	13042		37.261	15236		37.211	17724		37.261	20258
37.158	821		37.278	2260		37.178	4607		37.178	6620		37.278	8743		37.178	13090		37.278	15174		37.228	17738		37.278	20240
37.175	893		37.295	2294		37.195	4595		37.195	6538		37.295	8805		37.195	13041		37.295	15172		37.245	17703		37.295	20232
37.192	833		37.312	2211		37.212	4594		37.212	6613		37.312	8810		37.212	13095		37.312	15158		37.262	17704		37.312	20237
37.208	812		37.328	2217		37.228	4594		37.228	6572		37.328	8814		37.228	13100		37.328	15202		37.278	17717		37.328	20268
37.225	791		37.345	2241		37.245	4613		37.245	6555		37.345	8803		37.245	13054		37.345	15133		37.295	17696		37.345	20238
37.242	773		37.362	2162		37.262	4608		37.262	6572		37.362	8772		37.262	13061		37.362	15187		37.312	17690		37.362	20278
37.258	815		37.378	2224		37.278	4635		37.278	6602		37.378	8819		37.278	13077		37.378	15234		37.328	17662		37.378	20296
37.275	837		37.395	2241		37.295	4578		37.295	6613		37.395	8772		37.295	13078		37.395	15194		37.345	17719		37.395	20245
37.292	881		37.412	2208		37.312	4626		37.312	6557		37.412	8787		37.312	13108		37.412	15187		37.362	17711		37.412	20202
37.309	826		37.429	2245		37.329	4588		37.329	6559		37.429	8720		37.329	13076		37.429	15237		37.379	17710		37.429	20255
37.325	827		37.445	2242		37.345	4663		37.345	6537		37.445	8771		37.345	13107		37.445	15156		37.395	17680		37.445	20253
37.342	826		37.462	2242		37.362	4587		37.362	6587		37.462	8810		37.362	13055		37.462	15205		37.412	17698		37.462	20259
37.359	815		37.479	2257		37.379	4609		37.379	6534		37.479	8819		37.379	13096		37.479	15149		37.429	17683		37.479	20258
37.375	782		37.495	2250		37.395	4574		37.395	6574		37.495	8811		37.395	13112		37.495	15175		37.445	17688		37.495	20279
37.392	877		37.512	2229		37.412	4571		37.412	6581		37.512	8774		37.412	13057		37.512	15188		37.462	17721		37.512	20280
37.409	839		37.529	2236		37.429	4616		37.429	6551		37.529	8773		37.429	13065		37.529	15175		37.479	17705		37.529	20241
37.426	843		37.546	2230		37.446	4555		37.446	6581		37.546	8730		37.446	13039		37.546	15152		37.496	17702		37.546	20278
37.442	795		37.562	2252		37.462	4656		37.462	6559		37.562	8742		37.462	13038		37.562	15175		37.512	17673		37.562	20271
37.459	837		37.579	2205		37.479	4576		37.479	6628		37.579	8751		37.479	13100		37.579	15226		37.529	17705		37.579	20248
37.476	847		37.596	2224		37.496	4573		37.496	6601		37.596	8865		37.496	13090		37.596	15171		37.546	17697		37.596	20267
37.492	836		37.612	2191		37.512	4612		37.512	6611		37.612	8744		37.512	13070		37.612	15203		37.562	17674		37.612	20296
37.509	847		37.629	2235		37.529	4656		37.529	6590		37.629	8820		37.529	13124		37.629	15152		37.579	17727		37.629	20321
37.526	747		37.646	2237		37.546	4628		37.546	6561		37.646	8849		37.546	13104		37.646	15164		37.596	17727		37.646	20227
37.543	850		37.663	2259		37.563	4596		37.563	6527		37.663	8815		37.563	13120		37.663	15230		37.613	17681		37.663	20310
37.559	815		37.679	2265		37.579	4604		37.579	6580		37.679	8833		37.579	13072		37.679	15170		37.629	17703		37.679	20247
37.576	796		37.696	2175		37.596	4629		37.596	6569		37.696	8765		37.596	13076		37.696	15230		37.646	17724		37.696	20287
37.593	826		37.713	2247		37.613	4596		37.613	6543		37.713	8775		37.613	13022		37.713	15163		37.663	17680		37.713	20315
37.609	837		37.729	2225		37.629	4623		37.629	6598		37.729	8767		37.629	13143		37.729	15166		37.679	17699		37.729	20244
37.626	830		37.746	2222		37.646	4608		37.646	6601		37.746	8756		37.646	13056		37.746	15171		37.696	17701		37.746	20300
37.643	860		37.763	2276		37.663	4621		37.663	6597		37.763	8808		37.663	13098		37.763	15213		37.713	17674		37.763	20325
37.659	836		37.779	2232		37.679	4595		37.679	6582		37.779	8799		37.679	13062		37.779	15190		37.729	17699		37.779	20244
37.676	854		37.796	2235		37.696	4654		37.696	6574		37.796	8757		37.696	13128		37.796	15189		37.746	17673		37.796	20253
37.693	798		37.813	2227		37.713	4625		37.713	6594		37.813	8780		37.713	13076		37.813	15148		37.763	17706		37.813	20286
37.71	837		37.83	2245		37.73	4615		37.73	6624		37.83	8768		37.73	13073		37.83	15123		37.78	17677		37.83	20289
37.726	826		37.846	2263		37.746	4623		37.746	6573		37.846	8760		37.746	13116		37.846	15193		37.796	17701		37.846	20265
37.743	798		37.863	2212		37.763	4608		37.763	6574		37.863	8789		37.763	13072		37.863	15212		37.813	17681		37.863	20279
37.76	817		37.88	2209		37.78	4596		37.78	6592		37.88	8842		37.78	13074		37.88	15205		37.83	17674		37.88	20331
37.776	838		37.896	2272		37.796	4597		37.796	6585		37.896	8761		37.796	13078		37.896	15127		37.846	17687		37.896	20263
37.793	833		37.913	2251		37.813	4592		37.813	6595		37.913	8771		37.813	13081		37.913	15177		37.863	17711		37.913	20322
37.81	823		37.93	2256		37.83	4598		37.83	6579		37.93	8813		37.83	13032		37.93	15185		37.88	17674		37.93	20287
37.827	875		37.947	2217		37.847	4607		37.847	6602		37.947	8784		37.847	13098		37.947	15212		37.897	17667		37.947	20297
37.843	806		37.963	2245		37.863	4616		37.863	6581		37.963	8778		37.863	13087		37.963	15216		37.913	17678		37.963	20313
37.86	750		37.98	2250		37.88	4612		37.88	6582		37.98	8774		37.88	13071		37.98	15205		37.93	17698		37.98	20298
37.877	838		37.997	2276		37.897	4587		37.897	6563		37.997	8802		37.897	13141		37.997	15251		37.947	17712		37.997	20289
37.893	810		38.013	2221		37.913	4620		37.913	6593		38.013	8704		37.913	13076		38.013	15219		37.963	17743		38.013	20269
37.91	847		38.03	2272		37.93	4594		37.93	6600		38.03	8823		37.93	13058		38.03	15194		37.98	17716		38.03	20323
37.927	781		38.047	2189		37.947	4592		37.947	6595		38.047	8740		37.947	13095		38.047	15181		37.997	17760		38.047	20325
37.944	791		38.064	2193		37.964	4641		37.964	6596		38.064	8774		37.964	13090		38.064	15175		38.014	17767		38.064	20322
37.96	728		38.08	2259		37.98	4612		37.98	6584		38.08	8772		37.98	13073		38.08	15180		38.03	17788		38.08	20248
37.977	789		38.097	2312		37.997	4610		37.997	6593		38.097	8791		37.997	13142		38.097	15226		38.047	17662		38.097	20272
37.994	786		38.114	2248		38.014	4646		38.014	6616		38.114	8792		38.014	13111		38.114	15217		38.064	17698		38.114	20295
38.01	817		38.13	2249		38.03	4569		38.03	6542		38.13	8845		38.03	13109		38.13	15222		38.08	17709		38.13	20286
38.027	838		38.147	2227		38.047	4587		38.047	6594		38.147	8790		38.047	13115		38.147	15234		38.097	17714		38.147	20346
38.044	799		38.164	2194		38.064	4636		38.064	6629		38.164	8806		38.064	13084		38.164	15210		38.114	17753		38.164	20291
38.061	803		38.181	2225		38.081	4592		38.081	6582		38.181	8817		38.081	13081		38.181	15175		38.131	17673		38.181	20291
38.077	807		38.197	2247		38.097	4620		38.097	6582		38.197	8821		38.097	13111		38.197	15226		38.147	17753		38.197	20318
38.094	803		38.214	2237		38.114	4576		38.114	6592		38.214	8862		38.114	13093		38.214	15220		38.164	17696		38.214	20320
38.111	817		38.231	2304		38.131	4572		38.131	6628		38.231	8795		38.131	13113		38.231	15238		38.181	17705		38.231	20325
38.127	799		38.247	2269		38.147	4596		38.147	6609		38.247	8766		38.147	13100		38.247	15202		38.197	17680		38.247	20303
38.144	805		38.264	2163		38.164	4610		38.164	6564		38.264	8819		38.164	13096		38.264	15194		38.214	17730		38.264	20318
38.161	781		38.281	2264		38.181	4627		38.181	6626		38.281	8882		38.181	13087		38.281	15204		38.231	17679		38.281	20299
38.178	817		38.298	2252		38.198	4608		38.198	6559		38.298	8845		38.198	13115		38.298	15222		38.248	17721		38.298	20283
38.194	800		38.314	2279		38.214	4604		38.214	6581		38.314	8779		38.214	13112		38.314	15273		38.264	17686		38.314	20273
38.211	860		38.331	2261		38.231	4621		38.231	6596		38.331	8819		38.231	13157		38.331	15237		38.281	17716		38.331	20312
38.228	847		38.348	2253		38.248	4600		38.248	6629		38.348	8821		38.248	13086		38.348	15255		38.298	17714		38.348	20288
38.244	837		38.364	2203		38.264	4631		38.264	6557		38.364	8857		38.264	13095		38.364	15272		38.314	17663		38.364	20287
38.261	825		38.381	2251		38.281	4559		38.281	6598		38.381	8845		38.281	13109		38.381	15271		38.331	17697		38.381	20349
38.278	837		38.398	2278		38.298	4640		38.298	6595		38.398	8838		38.298	13101		38.398	15237		38.348	17713		38.398	20305
38.295	878		38.415	2302		38.315	4613		38.315	6618		38.415	8813		38.315	13141		38.415	15282		38.365	17705		38.415	20282
38.311	838		38.431	2333		38.331	4644		38.331	6580		38.431	8850		38.331	13108		38.431	15251		38.381	17696		38.431	20279
38.328	834		38.448	2291		38.348	4610		38.348	6677		38.448	8827		38.348	13086		38.448	15291		38.398	17713		38.448	20362
38.345	827		38.465	2265		38.365	4624		38.365	6573		38.465	8899		38.365	13127		38.465	15267		38.415	17743		38.465	20357
38.361	868		38.481	2312		38.381	4632		38.381	6643		38.481	8835		38.381	13121		38.481	15252		38.431	17721		38.481	20310
38.378	865		38.498	2298		38.398	4608		38.398	6610		38.498	8890		38.398	13140		38.498	15255		38.448	17736		38.498	20325
38.395	852		38.515	2322		38.415	4624		38.415	6605		38.515	8844		38.415	13103		38.515	15281		38.465	17745		38.515	20374
38.411	858		38.531	2327		38.431	4635		38.431	6615		38.531	8852		38.431	13086		38.531	15258		38.481	17761		38.531	20290
38.428	854		38.548	2308		38.448	4608		38.448	6658		38.548	8896		38.448	13117		38.548	15202		38.498	17821		38.548	20370
38.445	833		38.565	2298		38.465	4659		38.465	6612		38.565	8864		38.465	13144		38.565	15331		38.515	17704		38.565	20382
38.462	878		38.582	2347		38.482	4588		38.482	6654		38.582	8892		38.482	13197		38.582	15296		38.532	17812		38.582	20374
38.478	841		38.598	2356		38.498	4629		38.498	6667		38.598	8865		38.498	13092		38.598	15322		38.548	17823		38.598	20335
38.495	887		38.615	2375		38.515	4681		38.515	6641		38.615	8868		38.515	13144		38.615	15304		38.565	17766		38.615	20408
38.512	853		38.632	2333		38.532	4662		38.532	6652		38.632	8962		38.532	13107		38.632	15367		38.582	17695		38.632	20434
38.528	903		38.648	2377		38.548	4685		38.548	6679		38.648	8905		38.548	13151		38.648	15315		38.598	17756		38.648	20327
38.545	887		38.665	2398		38.565	4642		38.565	6667		38.665	8994		38.565	13109		38.665	15288		38.615	17733		38.665	20403
38.562	892		38.682	2306		38.582	4685		38.582	6686		38.682	8913		38.582	13121		38.682	15305		38.632	17766		38.682	20422
38.579	893		38.699	2376		38.599	4656		38.599	6654		38.699	8961		38.599	13150		38.699	15377		38.649	17807		38.699	20400
38.595	937		38.715	2361		38.615	4679		38.615	6643		38.715	8976		38.615	13183		38.715	15360		38.665	17744		38.715	20473
38.612	900		38.732	2407		38.632	4697		38.632	6655		38.732	8974		38.632	13173		38.732	15356		38.682	17781		38.732	20443
38.629	920		38.749	2415		38.649	4771		38.649	6718		38.749	8962		38.649	13151		38.749	15420		38.699	17811		38.749	20457
38.645	883		38.765	2432		38.665	4735		38.665	6646		38.765	9012		38.665	13167		38.765	15364		38.715	17874		38.765	20470
38.662	974		38.782	2367		38.682	4711		38.682	6659		38.782	8975		38.682	13172		38.782	15382		38.732	17865		38.782	20461
38.679	889		38.799	2387		38.699	4718		38.699	6725		38.799	8986		38.699	13198		38.799	15374		38.749	17831		38.799	20467
38.696	938		38.816	2485		38.716	4737		38.716	6719		38.816	9041		38.716	13230		38.816	15375		38.766	17775		38.816	20538
38.712	866		38.832	2412		38.732	4685		38.732	6716		38.832	9087		38.732	13187		38.832	15442		38.782	17845		38.832	20523
38.729	833		38.849	2470		38.749	4695		38.749	6663		38.849	9075		38.749	13194		38.849	15401		38.799	17847		38.849	20535
38.746	892		38.866	2475		38.766	4729		38.766	6716		38.866	9106		38.766	13199		38.866	15469		38.816	17867		38.866	20580
38.762	943		38.882	2485		38.782	4750		38.782	6775		38.882	9102		38.782	13155		38.882	15406		38.832	17875		38.882	20602
38.779	912		38.899	2429		38.799	4760		38.799	6758		38.899	9033		38.799	13201		38.899	15473		38.849	17926		38.899	20567
38.796	989		38.916	2506		38.816	4815		38.816	6771		38.916	9066		38.816	13242		38.916	15454		38.866	17877		38.916	20641
38.813	943		38.933	2500		38.833	4724		38.833	6765		38.933	9079		38.833	13216		38.933	15489		38.883	17968		38.933	20524
38.829	936		38.949	2544		38.849	4791		38.849	6704		38.949	9123		38.849	13258		38.949	15554		38.899	17891		38.949	20578
38.846	947		38.966	2598		38.866	4742		38.866	6818		38.966	9054		38.866	13225		38.966	15486		38.916	17976		38.966	20609
38.863	921		38.983	2547		38.883	4862		38.883	6790		38.983	9234		38.883	13264		38.983	15535		38.933	17898		38.983	20644
38.879	987		38.999	2524		38.899	4805		38.899	6771		38.999	9186		38.899	13248		38.999	15516		38.949	17927		38.999	20665
38.896	959		39.016	2529		38.916	4829		38.916	6798		39.016	9247		38.916	13264		39.016	15535		38.966	18029		39.016	20646
38.913	977		39.033	2569		38.933	4843		38.933	6825		39.033	9209		38.933	13305		39.033	15540		38.983	17985		39.033	20627
38.93	1018		39.05	2625		38.95	4873		38.95	6841		39.05	9278		38.95	13263		39.05	15590		39	18017		39.05	20661
38.946	968		39.066	2632		38.966	4870		38.966	6830		39.066	9207		38.966	13298		39.066	15667		39.016	17948		39.066	20764
38.963	1021		39.083	2588		38.983	4846		38.983	6796		39.083	9227		38.983	13338		39.083	15545		39.033	18020		39.083	20742
38.98	1031		39.1	2538		39	4844		39	6835		39.1	9302		39	13333		39.1	15611		39.05	18063		39.1	20723
38.996	1004		39.116	2614		39.016	4878		39.016	6858		39.116	9360		39.016	13339		39.116	15632		39.066	18086		39.116	20689
39.013	1041		39.133	2600		39.033	4880		39.033	6839		39.133	9301		39.033	13320		39.133	15645		39.083	18030		39.133	20720
39.03	1086		39.15	2611		39.05	4923		39.05	6890		39.15	9397		39.05	13334		39.15	15623		39.1	18047		39.15	20813
39.047	1121		39.167	2533		39.067	4865		39.067	6877		39.167	9336		39.067	13303		39.167	15624		39.117	18035		39.167	20732
39.063	1071		39.183	2560		39.083	4905		39.083	6878		39.183	9264		39.083	13314		39.183	15633		39.133	18101		39.183	20754
39.08	1035		39.2	2673		39.1	4943		39.1	6926		39.2	9355		39.1	13358		39.2	15560		39.15	18122		39.2	20761
39.097	1072		39.217	2691		39.117	4924		39.117	6818		39.217	9357		39.117	13381		39.217	15677		39.167	18077		39.217	20793
39.113	1085		39.233	2610		39.133	4892		39.133	6903		39.233	9397		39.133	13364		39.233	15679		39.183	18095		39.233	20782
39.13	1108		39.25	2606		39.15	4929		39.15	6932		39.25	9347		39.15	13388		39.25	15600		39.2	18134		39.25	20796
39.147	1134		39.267	2658		39.167	4958		39.167	6954		39.267	9374		39.167	13388		39.267	15623		39.217	18153		39.267	20714
39.164	1179		39.284	2621		39.184	4975		39.184	6930		39.284	9432		39.184	13396		39.284	15677		39.234	18165		39.284	20849
39.18	1167		39.3	2648		39.2	4973		39.2	7004		39.3	9340		39.2	13401		39.3	15611		39.25	18176		39.3	20788
39.197	1167		39.317	2683		39.217	4961		39.217	6920		39.317	9396		39.217	13391		39.317	15595		39.267	18129		39.317	20765
39.214	1122		39.334	2688		39.234	4926		39.234	6970		39.334	9413		39.234	13432		39.334	15574		39.284	18117		39.334	20754
39.23	1129		39.35	2711		39.25	4974		39.25	6952		39.35	9372		39.25	13427		39.35	15591		39.3	18145		39.35	20658
39.247	1157		39.367	2665		39.267	4996		39.267	6968		39.367	9351		39.267	13416		39.367	15630		39.317	18138		39.367	20769
39.264	1155		39.384	2697		39.284	4983		39.284	6976		39.384	9367		39.284	13446		39.384	15547		39.334	18145		39.384	20741
39.28	1162		39.4	2644		39.3	4963		39.3	6905		39.4	9385		39.3	13434		39.4	15610		39.35	18124		39.4	20720
39.297	1162		39.417	2641		39.317	5006		39.317	6990		39.417	9358		39.317	13432		39.417	15540		39.367	18116		39.417	20771
39.314	1141		39.434	2652		39.334	4993		39.334	6968		39.434	9365		39.334	13460		39.434	15585		39.384	18160		39.434	20790
39.331	1173		39.451	2622		39.351	4963		39.351	6929		39.451	9316		39.351	13430		39.451	15579		39.401	18238		39.451	20732
39.347	1147		39.467	2636		39.367	4899		39.367	6944		39.467	9270		39.367	13428		39.467	15583		39.417	18156		39.467	20719
39.364	1069		39.484	2618		39.384	4950		39.384	6936		39.484	9352		39.384	13444		39.484	15625		39.434	18131		39.484	20719
39.381	1123		39.501	2614		39.401	4923		39.401	6985		39.501	9365		39.401	13430		39.501	15603		39.451	18134		39.501	20771
39.397	1074		39.517	2646		39.417	4945		39.417	6968		39.517	9295		39.417	13432		39.517	15560		39.467	18056		39.517	20780
39.414	1178		39.534	2608		39.434	4958		39.434	6948		39.534	9250		39.434	13450		39.534	15554		39.484	18095		39.534	20703
39.431	1148		39.551	2568		39.451	5000		39.451	6895		39.551	9359		39.451	13415		39.551	15555		39.501	18123		39.551	20732
39.448	1241		39.568	2609		39.468	4963		39.468	6906		39.568	9279		39.468	13424		39.568	15556		39.518	18142		39.568	20716
39.464	1132		39.584	2580		39.484	4917		39.484	6919		39.584	9258		39.484	13417		39.584	15535		39.534	18133		39.584	20719
39.481	1149		39.601	2590		39.501	4954		39.501	6961		39.601	9309		39.501	13370		39.601	15485		39.551	18124		39.601	20758
39.498	1087		39.618	2647		39.518	4994		39.518	6939		39.618	9254		39.518	13338		39.618	15499		39.568	18103		39.618	20696
39.514	1138		39.634	2599		39.534	4901		39.534	6912		39.634	9243		39.534	13362		39.634	15486		39.584	18095		39.634	20764
39.531	1139		39.651	2679		39.551	4957		39.551	6878		39.651	9306		39.551	13436		39.651	15564		39.601	18041		39.651	20655
39.548	1111		39.668	2640		39.568	4885		39.568	6936		39.668	9257		39.568	13377		39.668	15571		39.618	18102		39.668	20808
39.565	1077		39.685	2624		39.585	4895		39.585	6912		39.685	9263		39.585	13420		39.685	15538		39.635	18046		39.685	20750
39.581	1145		39.701	2619		39.601	4899		39.601	6897		39.701	9259		39.601	13375		39.701	15579		39.651	18132		39.701	20747
39.598	1129		39.718	2532		39.618	4908		39.618	6968		39.718	9310		39.618	13405		39.718	15521		39.668	18098		39.718	20771
39.615	1116		39.735	2625		39.635	4905		39.635	6882		39.735	9204		39.635	13416		39.735	15538		39.685	18108		39.735	20745
39.631	1129		39.751	2563		39.651	4907		39.651	6931		39.751	9242		39.651	13388		39.751	15552		39.701	18101		39.751	20668
39.648	1097		39.768	2591		39.668	4887		39.668	6909		39.768	9273		39.668	13381		39.768	15531		39.718	18116		39.768	20767
39.665	1169		39.785	2567		39.685	4866		39.685	6935		39.785	9292		39.685	13347		39.785	15548		39.735	18090		39.785	20778
39.682	1219		39.802	2554		39.702	4942		39.702	6926		39.802	9196		39.702	13387		39.802	15518		39.752	18077		39.802	20740
39.698	1170		39.818	2530		39.718	4865		39.718	6888		39.818	9173		39.718	13326		39.818	15533		39.768	18097		39.818	20685
39.715	1129		39.835	2554		39.735	4884		39.735	6845		39.835	9208		39.735	13414		39.835	15468		39.785	18094		39.835	20664
39.732	1165		39.852	2587		39.752	4830		39.752	6954		39.852	9261		39.752	13446		39.852	15514		39.802	18127		39.852	20730
39.748	1097		39.868	2515		39.768	4891		39.768	6852		39.868	9178		39.768	13356		39.868	15536		39.818	18113		39.868	20697
39.765	1101		39.885	2510		39.785	4928		39.785	6923		39.885	9212		39.785	13359		39.885	15494		39.835	18115		39.885	20702
39.782	1230		39.902	2521		39.802	4849		39.802	6851		39.902	9172		39.802	13360		39.902	15541		39.852	18075		39.902	20641
39.799	1187		39.919	2549		39.819	4854		39.819	6859		39.919	9129		39.819	13370		39.919	15478		39.869	18060		39.919	20731
39.815	1141		39.935	2588		39.835	4897		39.835	6868		39.935	9176		39.835	13365		39.935	15523		39.885	18074		39.935	20602
39.832	1126		39.952	2559		39.852	4823		39.852	6862		39.952	9201		39.852	13333		39.952	15413		39.902	18037		39.952	20684
39.849	1144		39.969	2510		39.869	4862		39.869	6808		39.969	9140		39.869	13300		39.969	15432		39.919	18077		39.969	20592
39.865	1140		39.985	2513		39.885	4833		39.885	6836		39.985	9183		39.885	13396		39.985	15437		39.935	18045		39.985	20669
39.882	1152		40.002	2471		39.902	4830		39.902	6813		40.002	9155		39.902	13326		40.002	15457		39.952	17997		40.002	20568
39.899	1114		40.019	2560		39.919	4889		39.919	6810		40.019	9157		39.919	13313		40.019	15417		39.969	18015		40.019	20662
39.916	1107		40.036	2494		39.936	4844		39.936	6835		40.036	9111		39.936	13384		40.036	15415		39.986	18062		40.036	20592
39.932	1084		40.052	2546		39.952	4861		39.952	6842		40.052	9086		39.952	13345		40.052	15421		40.002	17992		40.052	20544
39.949	1057		40.069	2564		39.969	4835		39.969	6784		40.069	9160		39.969	13282		40.069	15431		40.019	18008		40.069	20586
39.966	1055		40.086	2467		39.986	4828		39.986	6805		40.086	9160		39.986	13315		40.086	15430		40.036	18001		40.086	20531
39.982	1046		40.102	2523		40.002	4870		40.002	6853		40.102	9048		40.002	13304		40.102	15404		40.052	17971		40.102	20588
39.999	1153		40.119	2493		40.019	4823		40.019	6833		40.119	9110		40.019	13289		40.119	15407		40.069	18015		40.119	20570
40.016	1040		40.136	2529		40.036	4826		40.036	6826		40.136	8996		40.036	13289		40.136	15412		40.086	18018		40.136	20543
40.032	1085		40.152	2445		40.052	4810		40.052	6792		40.152	9005		40.052	13244		40.152	15429		40.102	17934		40.152	20554
40.049	1014		40.169	2462		40.069	4805		40.069	6782		40.169	9039		40.069	13251		40.169	15368		40.119	18007		40.169	20470
40.066	1014		40.186	2423		40.086	4799		40.086	6771		40.186	8993		40.086	13303		40.186	15411		40.136	17957		40.186	20494
40.083	1025		40.203	2426		40.103	4806		40.103	6747		40.203	9087		40.103	13325		40.203	15389		40.153	17975		40.203	20486
40.099	1023		40.219	2486		40.119	4823		40.119	6798		40.219	9017		40.119	13321		40.219	15415		40.169	17913		40.219	20493
40.116	1036		40.236	2492		40.136	4786		40.136	6744		40.236	8967		40.136	13258		40.236	15391		40.186	17960		40.236	20475
40.133	1047		40.253	2468		40.153	4833		40.153	6761		40.253	8996		40.153	13274		40.253	15413		40.203	17954		40.253	20543
40.149	960		40.269	2469		40.169	4781		40.169	6774		40.269	9047		40.169	13294		40.269	15412		40.219	17937		40.269	20514
40.166	975		40.286	2396		40.186	4784		40.186	6753		40.286	9029		40.186	13307		40.286	15415		40.236	17967		40.286	20417
40.183	1007		40.303	2417		40.203	4767		40.203	6735		40.303	8992		40.203	13221		40.303	15408		40.253	17944		40.303	20510
40.2	989		40.32	2437		40.22	4742		40.22	6728		40.32	9025		40.22	13238		40.32	15446		40.27	17870		40.32	20551
40.216	1000		40.336	2446		40.236	4804		40.236	6757		40.336	8976		40.236	13241		40.336	15345		40.286	17906		40.336	20527
40.233	1057		40.353	2476		40.253	4759		40.253	6768		40.353	9012		40.253	13272		40.353	15319		40.303	17929		40.353	20514
40.25	987		40.37	2452		40.27	4799		40.27	6725		40.37	9017		40.27	13235		40.37	15416		40.32	17940		40.37	20500
40.266	968		40.386	2382		40.286	4743		40.286	6790		40.386	8934		40.286	13244		40.386	15388		40.336	17932		40.386	20527
40.283	970		40.403	2442		40.303	4778		40.303	6725		40.403	8938		40.303	13181		40.403	15312		40.353	17920		40.403	20479
40.3	999		40.42	2462		40.32	4738		40.32	6714		40.42	9023		40.32	13224		40.42	15368		40.37	17955		40.42	20547
40.317	1031		40.437	2417		40.337	4758		40.337	6749		40.437	8951		40.337	13287		40.437	15366		40.387	17913		40.437	20507
40.333	1023		40.453	2385		40.353	4789		40.353	6705		40.453	8999		40.353	13268		40.453	15367		40.403	17938		40.453	20455
40.35	990		40.47	2447		40.37	4752		40.37	6726		40.47	8953		40.37	13276		40.47	15341		40.42	17884		40.47	20487
40.367	946		40.487	2423		40.387	4744		40.387	6671		40.487	8959		40.387	13258		40.487	15400		40.437	17953		40.487	20482
40.383	1040		40.503	2414		40.403	4742		40.403	6689		40.503	8992		40.403	13222		40.503	15354		40.453	17884		40.503	20470
40.4	993		40.52	2406		40.42	4775		40.42	6709		40.52	8958		40.42	13218		40.52	15308		40.47	17880		40.52	20404
40.417	1029		40.537	2345		40.437	4726		40.437	6752		40.537	8946		40.437	13206		40.537	15319		40.487	17868		40.537	20440
40.434	966		40.554	2399		40.454	4782		40.454	6688		40.554	8966		40.454	13208		40.554	15289		40.504	17896		40.554	20431
40.45	976		40.57	2462		40.47	4758		40.47	6658		40.57	8936		40.47	13230		40.57	15288		40.52	17839		40.57	20482
40.467	989		40.587	2352		40.487	4781		40.487	6702		40.587	8953		40.487	13226		40.587	15356		40.537	17839		40.587	20417
40.484	977		40.604	2406		40.504	4710		40.504	6679		40.604	8960		40.504	13167		40.604	15258		40.554	17849		40.604	20427
40.5	992		40.62	2424		40.52	4760		40.52	6703		40.62	8931		40.52	13210		40.62	15351		40.57	17830		40.62	20460
40.517	908		40.637	2337		40.537	4693		40.537	6678		40.637	9015		40.537	13198		40.637	15353		40.587	17872		40.637	20460
40.534	965		40.654	2412		40.554	4724		40.554	6718		40.654	8967		40.554	13179		40.654	15280		40.604	17820		40.654	20468
40.551	982		40.671	2387		40.571	4712		40.571	6759		40.671	8908		40.571	13251		40.671	15345		40.621	17907		40.671	20409
40.567	927		40.687	2384		40.587	4663		40.587	6699		40.687	8917		40.587	13205		40.687	15343		40.637	17891		40.687	20388
40.584	947		40.704	2337		40.604	4719		40.604	6728		40.704	8887		40.604	13195		40.704	15287		40.654	17878		40.704	20419
40.601	926		40.721	2413		40.621	4712		40.621	6670		40.721	8928		40.621	13234		40.721	15311		40.671	17852		40.721	20429
40.617	948		40.737	2387		40.637	4716		40.637	6702		40.737	8882		40.637	13185		40.737	15361		40.687	17819		40.737	20484
40.634	926		40.754	2401		40.654	4718		40.654	6652		40.754	8864		40.654	13208		40.754	15359		40.704	17820		40.754	20466
40.651	877		40.771	2357		40.671	4724		40.671	6644		40.771	8965		40.671	13157		40.771	15329		40.721	17870		40.771	20491
40.668	959		40.788	2335		40.688	4742		40.688	6724		40.788	8833		40.688	13171		40.788	15335		40.738	17858		40.788	20474
40.684	975		40.804	2380		40.704	4751		40.704	6709		40.804	8854		40.704	13172		40.804	15364		40.754	17860		40.804	20446
40.701	884		40.821	2388		40.721	4719		40.721	6690		40.821	8951		40.721	13189		40.821	15328		40.771	17884		40.821	20413
40.718	897		40.838	2406		40.738	4688		40.738	6643		40.838	8948		40.738	13212		40.838	15335		40.788	17868		40.838	20479
40.734	935		40.854	2409		40.754	4706		40.754	6632		40.854	8946		40.754	13159		40.854	15315		40.804	17854		40.854	20468
40.751	981		40.871	2414		40.771	4682		40.771	6689		40.871	8901		40.771	13187		40.871	15331		40.821	17866		40.871	20529
40.768	893		40.888	2401		40.788	4733		40.788	6702		40.888	8973		40.788	13229		40.888	15323		40.838	17880		40.888	20454
40.784	931		40.904	2373		40.804	4682		40.804	6677		40.904	8906		40.804	13141		40.904	15304		40.854	17873		40.904	20564
40.801	959		40.921	2399		40.821	4680		40.821	6677		40.921	8978		40.821	13221		40.921	15342		40.871	17874		40.921	20474
40.818	960		40.938	2415		40.838	4719		40.838	6656		40.938	8992		40.838	13197		40.938	15375		40.888	17859		40.938	20489
40.835	945		40.955	2428		40.855	4756		40.855	6680		40.955	8999		40.855	13251		40.955	15339		40.905	17934		40.955	20540
40.851	862		40.971	2397		40.871	4735		40.871	6727		40.971	8873		40.871	13181		40.971	15333		40.921	17850		40.971	20475
40.868	923		40.988	2474		40.888	4727		40.888	6728		40.988	8968		40.888	13210		40.988	15336		40.938	17917		40.988	20454
40.885	985		41.005	2439		40.905	4702		40.905	6673		41.005	8935		40.905	13251		41.005	15374		40.955	17919		41.005	20512
40.901	893		41.021	2406		40.921	4680		40.921	6662		41.021	8959		40.921	13159		41.021	15380		40.971	17867		41.021	20447
40.918	926		41.038	2454		40.938	4734		40.938	6794		41.038	8912		40.938	13205		41.038	15377		40.988	17851		41.038	20562
40.935	874		41.055	2413		40.955	4737		40.955	6686		41.055	8978		40.955	13263		41.055	15385		41.005	17935		41.055	20513
40.952	974		41.072	2387		40.972	4687		40.972	6691		41.072	8945		40.972	13222		41.072	15347		41.022	17913		41.072	20509
40.968	891		41.088	2467		40.988	4773		40.988	6681		41.088	9025		40.988	13209		41.088	15374		41.038	17849		41.088	20477
40.985	940		41.105	2445		41.005	4729		41.005	6701		41.105	8952		41.005	13276		41.105	15373		41.055	17885		41.105	20462
41.002	901		41.122	2455		41.022	4733		41.022	6714		41.122	8974		41.022	13190		41.122	15306		41.072	17923		41.122	20535
41.018	966		41.138	2396		41.038	4764		41.038	6691		41.138	8960		41.038	13162		41.138	15350		41.088	17849		41.138	20465
41.035	971		41.155	2356		41.055	4698		41.055	6657		41.155	8961		41.055	13189		41.155	15336		41.105	17971		41.155	20549
41.052	986		41.172	2337		41.072	4747		41.072	6697		41.172	8948		41.072	13243		41.172	15353		41.122	17915		41.172	20524
41.069	963		41.189	2422		41.089	4698		41.089	6634		41.189	8937		41.089	13205		41.189	15322		41.139	17922		41.189	20454
41.085	996		41.205	2467		41.105	4804		41.105	6714		41.205	8961		41.105	13175		41.205	15327		41.155	17897		41.205	20454
41.102	903		41.222	2457		41.122	4685		41.122	6708		41.222	8914		41.122	13248		41.222	15303		41.172	17927		41.222	20442
41.119	955		41.239	2400		41.139	4756		41.139	6717		41.239	8909		41.139	13173		41.239	15281		41.189	17870		41.239	20435
41.135	938		41.255	2376		41.155	4784		41.155	6632		41.255	8937		41.155	13279		41.255	15291		41.205	17853		41.255	20415
41.152	1016		41.272	2421		41.172	4767		41.172	6649		41.272	8947		41.172	13240		41.272	15302		41.222	17843		41.272	20469
41.169	944		41.289	2451		41.189	4736		41.189	6720		41.289	8916		41.189	13274		41.289	15284		41.239	17888		41.289	20483
41.186	849		41.306	2421		41.206	4706		41.206	6673		41.306	8876		41.206	13191		41.306	15297		41.256	17870		41.306	20437
41.202	967		41.322	2328		41.222	4726		41.222	6677		41.322	8963		41.222	13226		41.322	15286		41.272	17847		41.322	20435
41.219	922		41.339	2361		41.239	4705		41.239	6789		41.339	8890		41.239	13248		41.339	15268		41.289	17888		41.339	20401
41.236	891		41.356	2392		41.256	4687		41.256	6709		41.356	8961		41.256	13196		41.356	15307		41.306	17887		41.356	20401
41.252	929		41.372	2377		41.272	4736		41.272	6697		41.372	8911		41.272	13217		41.372	15263		41.322	17834		41.372	20440
41.269	912		41.389	2347		41.289	4716		41.289	6654		41.389	8881		41.289	13205		41.389	15271		41.339	17841		41.389	20381
41.286	934		41.406	2372		41.306	4685		41.306	6734		41.406	8874		41.306	13263		41.406	15279		41.356	17818		41.406	20376
41.303	946		41.423	2376		41.323	4703		41.323	6741		41.423	8903		41.323	13238		41.423	15272		41.373	17834		41.423	20431
41.319	877		41.439	2334		41.339	4728		41.339	6641		41.439	8900		41.339	13177		41.439	15267		41.389	17839		41.439	20417
41.336	917		41.456	2388		41.356	4685		41.356	6638		41.456	8880		41.356	13194		41.456	15259		41.406	17873		41.456	20399
41.353	896		41.473	2337		41.373	4743		41.373	6644		41.473	8943		41.373	13191		41.473	15304		41.423	17852		41.473	20453
41.369	866		41.489	2322		41.389	4698		41.389	6633		41.489	8873		41.389	13250		41.489	15326		41.439	17850		41.489	20413
41.386	939		41.506	2393		41.406	4693		41.406	6702		41.506	8921		41.406	13156		41.506	15283		41.456	17811		41.506	20415
41.403	963		41.523	2377		41.423	4654		41.423	6701		41.523	8885		41.423	13210		41.523	15298		41.473	17792		41.523	20409
41.42	825		41.54	2369		41.44	4682		41.44	6626		41.54	8882		41.44	13162		41.54	15280		41.49	17756		41.54	20389
41.436	890		41.556	2339		41.456	4665		41.456	6657		41.556	8867		41.456	13182		41.556	15271		41.506	17833		41.556	20408
41.453	895		41.573	2275		41.473	4696		41.473	6670		41.573	8911		41.473	13165		41.573	15251		41.523	17820		41.573	20331
41.47	914		41.59	2334		41.49	4650		41.49	6685		41.59	8942		41.49	13197		41.59	15257		41.54	17821		41.59	20409
41.486	911		41.606	2362		41.506	4698		41.506	6652		41.606	8907		41.506	13181		41.606	15219		41.556	17820		41.606	20417
41.503	903		41.623	2395		41.523	4775		41.523	6632		41.623	8944		41.523	13117		41.623	15266		41.573	17820		41.623	20403
41.52	828		41.64	2331		41.54	4696		41.54	6657		41.64	8899		41.54	13144		41.64	15312		41.59	17825		41.64	20448
41.536	854		41.656	2308		41.556	4717		41.556	6631		41.656	8929		41.556	13226		41.656	15325		41.606	17827		41.656	20401
41.553	912		41.673	2356		41.573	4701		41.573	6619		41.673	8943		41.573	13168		41.673	15369		41.623	17839		41.673	20369
41.57	875		41.69	2331		41.59	4717		41.59	6674		41.69	8938		41.59	13155		41.69	15398		41.64	17807		41.69	20426
41.587	830		41.707	2353		41.607	4729		41.607	6665		41.707	8873		41.607	13135		41.707	15319		41.657	17794		41.707	20381
41.603	877		41.723	2325		41.623	4713		41.623	6674		41.723	8878		41.623	13168		41.723	15361		41.673	17806		41.723	20375
41.62	838		41.74	2349		41.64	4722		41.64	6675		41.74	8929		41.64	13151		41.74	15302		41.69	17805		41.74	20489
41.637	887		41.757	2358		41.657	4690		41.657	6699		41.757	8885		41.657	13179		41.757	15352		41.707	17790		41.757	20424
41.653	912		41.773	2383		41.673	4683		41.673	6666		41.773	8939		41.673	13146		41.773	15281		41.723	17854		41.773	20422
41.67	884		41.79	2344		41.69	4691		41.69	6657		41.79	8896		41.69	13218		41.79	15267		41.74	17791		41.79	20445
41.687	857		41.807	2406		41.707	4696		41.707	6657		41.807	8940		41.707	13109		41.807	15308		41.757	17857		41.807	20409
41.704	862		41.824	2384		41.724	4691		41.724	6660		41.824	8943		41.724	13209		41.824	15280		41.774	17838		41.824	20424
41.72	885		41.84	2358		41.74	4662		41.74	6658		41.84	8919		41.74	13194		41.84	15312		41.79	17836		41.84	20459
41.737	880		41.857	2358		41.757	4742		41.757	6674		41.857	8965		41.757	13155		41.857	15295		41.807	17882		41.857	20391
41.754	906		41.874	2454		41.774	4674		41.774	6686		41.874	8908		41.774	13185		41.874	15345		41.824	17854		41.874	20444
41.77	907		41.89	2415		41.79	4703		41.79	6618		41.89	8959		41.79	13182		41.89	15359		41.84	17842		41.89	20419
41.787	889		41.907	2406		41.807	4721		41.807	6674		41.907	8979		41.807	13154		41.907	15338		41.857	17839		41.907	20403
41.804	846		41.924	2370		41.824	4717		41.824	6698		41.924	8974		41.824	13213		41.924	15391		41.874	17810		41.924	20451
41.821	896		41.941	2356		41.841	4775		41.841	6712		41.941	8969		41.841	13198		41.941	15318		41.891	17808		41.941	20476
41.837	851		41.957	2422		41.857	4740		41.857	6693		41.957	9039		41.857	13160		41.957	15368		41.907	17883		41.957	20415
41.854	890		41.974	2405		41.874	4693		41.874	6727		41.974	8953		41.874	13143		41.974	15307		41.924	17895		41.974	20439
41.871	919		41.991	2380		41.891	4732		41.891	6678		41.991	9006		41.891	13199		41.991	15337		41.941	17872		41.991	20484
41.887	903		42.007	2357		41.907	4718		41.907	6743		42.007	8937		41.907	13157		42.007	15388		41.957	17893		42.007	20491
41.904	885		42.024	2455		41.924	4687		41.924	6693		42.024	8929		41.924	13211		42.024	15336		41.974	17822		42.024	20429
41.921	889		42.041	2424		41.941	4736		41.941	6680		42.041	8959		41.941	13193		42.041	15339		41.991	17813		42.041	20446
41.938	887		42.058	2372		41.958	4766		41.958	6686		42.058	9002		41.958	13194		42.058	15375		42.008	17857		42.058	20413
41.954	890		42.074	2403		41.974	4686		41.974	6726		42.074	8947		41.974	13170		42.074	15330		42.024	17834		42.074	20426
41.971	904		42.091	2443		41.991	4758		41.991	6696		42.091	8981		41.991	13166		42.091	15349		42.041	17847		42.091	20494
41.988	903		42.108	2442		42.008	4763		42.008	6757		42.108	8989		42.008	13229		42.108	15315		42.058	17875		42.108	20407
42.004	931		42.124	2359		42.024	4736		42.024	6694		42.124	9040		42.024	13202		42.124	15369		42.074	17860		42.124	20501
42.021	938		42.141	2490		42.041	4768		42.041	6722		42.141	9007		42.041	13202		42.141	15374		42.091	17906		42.141	20500
42.038	1005		42.158	2412		42.058	4720		42.058	6720		42.158	8996		42.058	13191		42.158	15335		42.108	17907		42.158	20502
42.055	920		42.175	2408		42.075	4686		42.075	6678		42.175	8981		42.075	13172		42.175	15321		42.125	17900		42.175	20437
42.071	957		42.191	2400		42.091	4774		42.091	6718		42.191	8947		42.091	13188		42.191	15411		42.141	17873		42.191	20490
42.088	908		42.208	2400		42.108	4741		42.108	6704		42.208	8954		42.108	13185		42.208	15351		42.158	17911		42.208	20422
42.105	896		42.225	2417		42.125	4738		42.125	6729		42.225	9002		42.125	13168		42.225	15401		42.175	17908		42.225	20481
42.121	917		42.241	2383		42.141	4760		42.141	6702		42.241	9033		42.141	13251		42.241	15390		42.191	17884		42.241	20437
42.138	906		42.258	2342		42.158	4720		42.158	6744		42.258	9053		42.158	13203		42.258	15345		42.208	17852		42.258	20509
42.155	914		42.275	2436		42.175	4774		42.175	6704		42.275	9000		42.175	13240		42.275	15352		42.225	17844		42.275	20492
42.172	892		42.292	2408		42.192	4758		42.192	6764		42.292	8989		42.192	13148		42.292	15321		42.242	17864		42.292	20447
42.188	916		42.308	2432		42.208	4769		42.208	6744		42.308	8981		42.208	13159		42.308	15272		42.258	17875		42.308	20400
42.205	888		42.325	2365		42.225	4776		42.225	6708		42.325	9035		42.225	13213		42.325	15345		42.275	17890		42.325	20451
42.222	904		42.342	2445		42.242	4735		42.242	6712		42.342	8971		42.242	13148		42.342	15370		42.292	17895		42.342	20459
42.238	939		42.358	2395		42.258	4764		42.258	6709		42.358	8978		42.258	13201		42.358	15279		42.308	17870		42.358	20476
42.255	966		42.375	2409		42.275	4734		42.275	6689		42.375	9025		42.275	13243		42.375	15311		42.325	17898		42.375	20459
42.272	968		42.392	2361		42.292	4722		42.292	6709		42.392	8948		42.292	13142		42.392	15327		42.342	17875		42.392	20430
42.289	887		42.409	2422		42.309	4716		42.309	6705		42.409	8984		42.309	13225		42.409	15347		42.359	17873		42.409	20438
42.305	897		42.425	2334		42.325	4741		42.325	6666		42.425	8969		42.325	13188		42.425	15359		42.375	17889		42.425	20470
42.322	843		42.442	2403		42.342	4761		42.342	6670		42.442	8966		42.342	13208		42.442	15310		42.392	17887		42.442	20445
42.339	919		42.459	2400		42.359	4742		42.359	6796		42.459	8954		42.359	13208		42.459	15300		42.409	17919		42.459	20531
42.355	936		42.475	2416		42.375	4795		42.375	6711		42.475	8926		42.375	13190		42.475	15314		42.425	17869		42.475	20414
42.372	887		42.492	2406		42.392	4711		42.392	6675		42.492	8977		42.392	13220		42.492	15326		42.442	17896		42.492	20443
42.389	913		42.509	2395		42.409	4774		42.409	6706		42.509	8913		42.409	13222		42.509	15374		42.459	17872		42.509	20458
42.405	842		42.525	2331		42.425	4741		42.425	6724		42.525	8948		42.425	13181		42.525	15328		42.475	17839		42.525	20486
42.422	892		42.542	2426		42.442	4786		42.442	6714		42.542	9018		42.442	13183		42.542	15282		42.492	17869		42.542	20460
42.439	872		42.559	2370		42.459	4705		42.459	6633		42.559	8901		42.459	13182		42.559	15306		42.509	17882		42.559	20412
42.456	865		42.576	2362		42.476	4696		42.476	6665		42.576	8965		42.476	13202		42.576	15288		42.526	17892		42.576	20443
42.472	895		42.592	2360		42.492	4719		42.492	6705		42.592	8927		42.492	13209		42.592	15323		42.542	17872		42.592	20422
42.489	971		42.609	2375		42.509	4787		42.509	6688		42.609	8899		42.509	13159		42.609	15401		42.559	17822		42.609	20463
42.506	920		42.626	2358		42.526	4790		42.526	6696		42.626	8914		42.526	13202		42.626	15385		42.576	17815		42.626	20439
42.522	923		42.642	2353		42.542	4724		42.542	6693		42.642	8892		42.542	13219		42.642	15314		42.592	17806		42.642	20408
42.539	926		42.659	2346		42.559	4733		42.559	6726		42.659	8984		42.559	13199		42.659	15326		42.609	17843		42.659	20465
42.556	924		42.676	2415		42.576	4729		42.576	6687		42.676	9025		42.576	13188		42.676	15289		42.626	17836		42.676	20461
42.573	877		42.693	2467		42.593	4682		42.593	6685		42.693	8926		42.593	13196		42.693	15304		42.643	17919		42.693	20476
42.589	868		42.709	2393		42.609	4738		42.609	6688		42.709	8951		42.609	13163		42.709	15268		42.659	17868		42.709	20431
42.606	862		42.726	2416		42.626	4727		42.626	6671		42.726	8905		42.626	13211		42.726	15341		42.676	17835		42.726	20530
42.623	882		42.743	2399		42.643	4705		42.643	6681		42.743	8970		42.643	13203		42.743	15334		42.693	17912		42.743	20455
42.639	909		42.759	2382		42.659	4727		42.659	6666		42.759	8926		42.659	13218		42.759	15374		42.709	17864		42.759	20432
42.656	859		42.776	2416		42.676	4694		42.676	6720		42.776	8977		42.676	13162		42.776	15353		42.726	17893		42.776	20457
42.673	837		42.793	2420		42.693	4740		42.693	6652		42.793	9006		42.693	13236		42.793	15335		42.743	17858		42.793	20493
42.69	909		42.81	2416		42.71	4756		42.71	6686		42.81	8965		42.71	13195		42.81	15437		42.76	17859		42.81	20478
42.706	890		42.826	2461		42.726	4688		42.726	6711		42.826	9001		42.726	13156		42.826	15420		42.776	17822		42.826	20505
42.723	920		42.843	2389		42.743	4735		42.743	6727		42.843	8900		42.743	13218		42.843	15353		42.793	17890		42.843	20537
42.74	873		42.86	2401		42.76	4733		42.76	6671		42.86	8990		42.76	13168		42.86	15409		42.81	17852		42.86	20553
42.756	860		42.876	2460		42.776	4761		42.776	6652		42.876	8960		42.776	13177		42.876	15459		42.826	17861		42.876	20554
42.773	895		42.893	2459		42.793	4795		42.793	6747		42.893	8966		42.793	13174		42.893	15463		42.843	17845		42.893	20522
42.79	880		42.91	2510		42.81	4742		42.81	6704		42.91	8961		42.81	13280		42.91	15450		42.86	17883		42.91	20548
42.807	940		42.927	2475		42.827	4725		42.827	6720		42.927	9030		42.827	13224		42.927	15419		42.877	17880		42.927	20617
42.823	922		42.943	2569		42.843	4711		42.843	6705		42.943	9007		42.843	13274		42.943	15435		42.893	17911		42.943	20601
42.84	950		42.96	2505		42.86	4738		42.86	6689		42.96	9006		42.86	13194		42.96	15508		42.91	17887		42.96	20625
42.857	923		42.977	2518		42.877	4708		42.877	6771		42.977	9046		42.877	13245		42.977	15512		42.927	17953		42.977	20656
42.873	989		42.993	2501		42.893	4812		42.893	6756		42.993	9006		42.893	13260		42.993	15532		42.943	17983		42.993	20599
42.89	897		43.01	2517		42.91	4781		42.91	6706		43.01	9008		42.91	13264		43.01	15517		42.96	17985		43.01	20681
42.907	960		43.027	2566		42.927	4752		42.927	6693		43.027	9067		42.927	13305		43.027	15451		42.977	17920		43.027	20699
42.924	997		43.044	2523		42.944	4753		42.944	6689		43.044	9095		42.944	13289		43.044	15572		42.994	17989		43.044	20652
42.94	965		43.06	2595		42.96	4850		42.96	6720		43.06	9117		42.96	13287		43.06	15539		43.01	18076		43.06	20716
42.957	1005		43.077	2543		42.977	4789		42.977	6766		43.077	9107		42.977	13299		43.077	15533		43.027	18066		43.077	20722
42.974	1027		43.094	2523		42.994	4838		42.994	6778		43.094	9148		42.994	13290		43.094	15479		43.044	18051		43.094	20765
42.99	979		43.11	2624		43.01	4821		43.01	6740		43.11	9086		43.01	13331		43.11	15578		43.06	18072		43.11	20745
43.007	1021		43.127	2546		43.027	4788		43.027	6763		43.127	9105		43.027	13334		43.127	15496		43.077	18046		43.127	20711
43.024	1033		43.144	2603		43.044	4794		43.044	6734		43.144	9052		43.044	13303		43.144	15479		43.094	18041		43.144	20687
43.041	1078		43.161	2499		43.061	4833		43.061	6789		43.161	9043		43.061	13350		43.161	15521		43.111	18062		43.161	20730
43.057	1041		43.177	2563		43.077	4847		43.077	6825		43.177	9116		43.077	13422		43.177	15499		43.127	18177		43.177	20754
43.074	1088		43.194	2600		43.094	4830		43.094	6796		43.194	9116		43.094	13326		43.194	15484		43.144	18066		43.194	20740
43.091	1148		43.211	2567		43.111	4846		43.111	6812		43.211	9091		43.111	13330		43.211	15444		43.161	18055		43.211	20631
43.107	1094		43.227	2493		43.127	4833		43.127	6799		43.227	9140		43.127	13346		43.227	15476		43.177	18109		43.227	20660
43.124	1092		43.244	2584		43.144	4861		43.144	6798		43.244	9071		43.144	13376		43.244	15494		43.194	18106		43.244	20618
43.141	1069		43.261	2486		43.161	4873		43.161	6795		43.261	9134		43.161	13358		43.261	15455		43.211	18107		43.261	20683
43.157	1070		43.277	2539		43.177	4846		43.177	6805		43.277	9118		43.177	13370		43.277	15481		43.227	18074		43.277	20618
43.174	1142		43.294	2555		43.194	4835		43.194	6823		43.294	9110		43.194	13358		43.294	15474		43.244	18084		43.294	20621
43.191	1052		43.311	2583		43.211	4882		43.211	6759		43.311	9129		43.211	13351		43.311	15471		43.261	18087		43.311	20676
43.208	1063		43.328	2569		43.228	4815		43.228	6773		43.328	9098		43.228	13300		43.328	15491		43.278	18027		43.328	20656
43.224	1029		43.344	2470		43.244	4891		43.244	6800		43.344	9094		43.244	13387		43.344	15451		43.294	18059		43.344	20695
43.241	1079		43.361	2536		43.261	4768		43.261	6818		43.361	9113		43.261	13380		43.361	15514		43.311	18068		43.361	20642
43.258	1028		43.378	2571		43.278	4865		43.278	6781		43.378	9225		43.278	13344		43.378	15517		43.328	18080		43.378	20652
43.274	1045		43.394	2603		43.294	4761		43.294	6805		43.394	9138		43.294	13307		43.394	15538		43.344	18077		43.394	20634
[truncated: 695 more rows]

## Sheet: Fig5
day	Si	Mg	Ca	SD Si	SD Mg	SD Ca
1	81.976	302.04	161.76	3.758	32.383	15.599
3	65.703	89.146	207.08	2.6132	3.7947	6.0369
5	53.763	47.899	191.79	1.8556	2.9562	5.8082
7	52.548	39.668	185.62	0.26611	0.8618	5.1246

## Sheet: Fig7
day	PLGA	TCP/PLGA	V/PLGA	G-V/PLGA	SD PLGA	SD TCP/PLGA	SD V/PLGA	SD G-V/PLGA
1	2.1022	1.7262	2.5171	3.5932	0.45216	0.74698	0.98952	0.67777
3	3.9216	4.5612	4.773	6.3331	0.66531	1.3375	2.5252	1.0277
5	7.0029	6.99	7.0894	8.4593	1.0122	0.36527	3.1422	0.59845
7	9.3179	12.803	9.5772	17.159	2.2394	1.14	2.513	0.81608

## Sheet: Fig8
(a)
day	Si	Mg	Ca	SD Si	SD Mg	SD Ca
1		28.3	169.8		0.2	3
3		27.3	170.2		0.3	1.6
5		26.9	166.4		0.2	3.3
7		27	166.6		0.3	3.2
(b)
day	Si	Mg	Ca	SD Si	SD Mg	SD Ca
1		41.6	408.5		0.2	2.8
3		28.3	277.9		0.3	2.9
5		25.2	226.4		0.5	2.3
7		25	205.8		0.4	1.9
(c)
day	Si	Mg	Ca	SD Si	SD Mg	SD Ca
1	74.3	290.7	204.1	1.8	2.2	11.8
3	56.7	125.4	227	0.9	4.9	8.5
5	49.5	65.4	221.9	1.6	2.2	2.4
7	48.5	46	225.4	0.6	2.5	0.6
